# Supplementary material for: First record of the genus Discorhabdella (Porifera, Demospongiae, Poecilosclerida, Crambeidae) from Sagami Bay, Japan with description of two new species
Source: Zookeys. 2021 Dec 9;1076:67–81. doi: 10.3897/zookeys.1076.37278 (PMC8677707; doi:10.3897/zookeys.1076.37278)
Supplement: XML Treatment for Discorhabdella [file zookeys.1076.37278-treatment1.xml]

<!DOCTYPE tp:taxon-treatment
  PUBLIC "-//TaxonX//DTD Taxonomic Treatment Publishing DTD v0 20100105//EN" "tax-treatment-NSO.dtd">
<tp:taxon-treatment xmlns:tp="http://www.plazi.org/taxpub"><tp:treatment-meta><kwd-group><label>Taxon classification</label><kwd>
                <named-content content-type="kingdom">Animalia</named-content>
              </kwd><kwd>
                <named-content content-type="order">Poecilosclerida</named-content>
              </kwd><kwd>
                <named-content content-type="family">Crambeidae</named-content>
              </kwd></kwd-group><mixed-citation publication-type="journal"><person-group><name><surname>Ise</surname><given-names>Yuji</given-names></name><name><surname>Vacelet</surname><given-names>Jean</given-names></name><name><surname>Izumi</surname><given-names>Takato</given-names></name><name><surname>Woo</surname><given-names>Sau Pinn</given-names></name><name><surname>Tan</surname><given-names>Shau Hwai</given-names></name></person-group><article-title>First record of the genus <italic><tp:taxon-name><tp:taxon-name-part taxon-name-part-type="genus" reg="Discorhabdella">Discorhabdella</tp:taxon-name-part></tp:taxon-name></italic> (<tp:taxon-name><tp:taxon-name-part taxon-name-part-type="phylum">Porifera</tp:taxon-name-part></tp:taxon-name>, <tp:taxon-name><tp:taxon-name-part taxon-name-part-type="class">Demospongiae</tp:taxon-name-part></tp:taxon-name>, <tp:taxon-name><tp:taxon-name-part taxon-name-part-type="order">Poecilosclerida</tp:taxon-name-part></tp:taxon-name>, <tp:taxon-name><tp:taxon-name-part taxon-name-part-type="family">Crambeidae</tp:taxon-name-part></tp:taxon-name>) from Sagami Bay, Japan with description of two new species</article-title><source>Zookeys</source><day>09</day><month>12</month><year>2021</year><volume>1076</volume><fpage>67</fpage><lpage>81</lpage><pub-id pub-id-type="doi">10.3897/zookeys.1076.37278</pub-id></mixed-citation></tp:treatment-meta><tp:nomenclature><label>Genus</label><tp:taxon-name>
              <object-id xmlns:xlink="http://www.w3.org/1999/xlink" content-type="arpha" xlink:type="simple">6ADC38FB-8B60-50CB-968A-E5EF3049DFAF</object-id>
              <tp:taxon-name-part taxon-name-part-type="genus" reg="Discorhabdella">Discorhabdella</tp:taxon-name-part>
            </tp:taxon-name><tp:taxon-authority>Dendy, 1924</tp:taxon-authority></tp:nomenclature><tp:treatment-sec sec-type="diagnosis" id="SECID0EHMAC"><title>Diagnosis.</title><p>Smooth ectosomal subtylostyles, long choanosomal styles/subtylostyles with swollen lumpy bases and tuberculate club-shaped pseudoastrose or heavily spined acanthostyles forming erect hymedesmioid skeleton; microscleres anchorate unguiferous isochelae and may include spined microxea with two lumpy swellings or sigma-like spicules (slightly modified from <xref ref-type="bibr" rid="B17">Van Soest 2002</xref>).</p></tp:treatment-sec><tp:treatment-sec sec-type="type species" id="SECID0ERMAC"><title>Type species.</title><p><italic><tp:taxon-name><tp:taxon-name-part taxon-name-part-type="genus" reg="Discorhabdella">Discorhabdella</tp:taxon-name-part><tp:taxon-name-part taxon-name-part-type="species" reg="incrustans">incrustans</tp:taxon-name-part></tp:taxon-name></italic> Dendy, 1924: 376 (by monotypy).</p></tp:treatment-sec><ref-list><ref id="B17"><mixed-citation xmlns:xlink="http://www.w3.org/1999/xlink" xlink:type="simple"><person-group><name name-style="western"><surname>Van Soest</surname><given-names>RWM</given-names></name></person-group> (<year>2002</year>) <article-title>Family <tp:taxon-name><tp:taxon-name-part taxon-name-part-type="family">Crambeidae</tp:taxon-name-part></tp:taxon-name> Lévi, 1963.</article-title> In: <person-group><name name-style="western"><surname>Hooper</surname><given-names>JNA</given-names></name><name name-style="western"><surname>Van Soest</surname><given-names>RWM</given-names></name></person-group> (<role>Eds</role>) <issue-title>Systema Porifera: a guide to the classification of sponges.</issue-title><source>Vol. 1. Kluwer Academic/Plenum Publishers, New York</source>, <fpage>547</fpage>–<lpage>555</lpage>. <ext-link xlink:type="simple" ext-link-type="doi" xlink:href="10.1007/978-1-4615-0747-5_58">https://doi.org/10.1007/978-1-4615-0747-5_58</ext-link></mixed-citation></ref></ref-list></tp:taxon-treatment>
