# Supplementary material for: First record of the genus Discorhabdella (Porifera, Demospongiae, Poecilosclerida, Crambeidae) from Sagami Bay, Japan with description of two new species
Source: Zookeys. 2021 Dec 9;1076:67–81. doi: 10.3897/zookeys.1076.37278 (PMC8677707; doi:10.3897/zookeys.1076.37278)
Supplement: XML Treatment for Discorhabdella hispida [file zookeys.1076.37278-treatment2.xml]

<!DOCTYPE tp:taxon-treatment
  PUBLIC "-//TaxonX//DTD Taxonomic Treatment Publishing DTD v0 20100105//EN" "tax-treatment-NSO.dtd">
<tp:taxon-treatment xmlns:tp="http://www.plazi.org/taxpub"><tp:treatment-meta><kwd-group><label>Taxon classification</label><kwd>
                <named-content content-type="kingdom">Animalia</named-content>
              </kwd><kwd>
                <named-content content-type="order">Poecilosclerida</named-content>
              </kwd><kwd>
                <named-content content-type="family">Crambeidae</named-content>
              </kwd></kwd-group><mixed-citation publication-type="journal"><person-group><name><surname>Ise</surname><given-names>Yuji</given-names></name><name><surname>Vacelet</surname><given-names>Jean</given-names></name><name><surname>Izumi</surname><given-names>Takato</given-names></name><name><surname>Woo</surname><given-names>Sau Pinn</given-names></name><name><surname>Tan</surname><given-names>Shau Hwai</given-names></name></person-group><article-title>First record of the genus <italic><tp:taxon-name><tp:taxon-name-part taxon-name-part-type="genus" reg="Discorhabdella">Discorhabdella</tp:taxon-name-part></tp:taxon-name></italic> (<tp:taxon-name><tp:taxon-name-part taxon-name-part-type="phylum">Porifera</tp:taxon-name-part></tp:taxon-name>, <tp:taxon-name><tp:taxon-name-part taxon-name-part-type="class">Demospongiae</tp:taxon-name-part></tp:taxon-name>, <tp:taxon-name><tp:taxon-name-part taxon-name-part-type="order">Poecilosclerida</tp:taxon-name-part></tp:taxon-name>, <tp:taxon-name><tp:taxon-name-part taxon-name-part-type="family">Crambeidae</tp:taxon-name-part></tp:taxon-name>) from Sagami Bay, Japan with description of two new species</article-title><source>Zookeys</source><day>09</day><month>12</month><year>2021</year><volume>1076</volume><fpage>67</fpage><lpage>81</lpage><pub-id pub-id-type="doi">10.3897/zookeys.1076.37278</pub-id></mixed-citation></tp:treatment-meta><tp:nomenclature><tp:taxon-name>
              <object-id xmlns:xlink="http://www.w3.org/1999/xlink" content-type="arpha" xlink:type="simple">78C4541D-E956-51EC-8FD0-8E31E59E6FDE</object-id>
              <tp:taxon-name-part taxon-name-part-type="genus" reg="Discorhabdella">Discorhabdella</tp:taxon-name-part>
              <tp:taxon-name-part taxon-name-part-type="species" reg="hispida">hispida</tp:taxon-name-part>
              <object-id xmlns:xlink="http://www.w3.org/1999/xlink" content-type="zoobank" xlink:type="simple">http://zoobank.org/025E3E24-8A78-4AD1-9BD6-44FD92B55A35</object-id>
            </tp:taxon-name><tp:taxon-status xmlns:xlink="http://www.w3.org/1999/xlink" xlink:type="simple">sp. nov.</tp:taxon-status><xref ref-type="fig" rid="F2">Figs 2A–C</xref><xref ref-type="fig" rid="F3">, 3</xref><xref ref-type="fig" rid="F4">, 4</xref></tp:nomenclature><tp:treatment-sec sec-type="material" id="SECID0EWOAC"><title>Material examined.</title><p><bold><italic>Holotype</italic>.</bold><abbrev xmlns:xlink="http://www.w3.org/1999/xlink" content-type="institution" xlink:title="National Museum of Nature and Science, Tsukuba, Japan" id="ABBRID0EBPAC" xlink:type="simple">NSMT</abbrev>-Po-2489. Off Misaki, eastern part of Sagami Bay (Fig. <xref ref-type="fig" rid="F1">1</xref>), Japan (<named-content xmlns:xlink="http://www.w3.org/1999/xlink" content-type="dwc:verbatimCoordinates" xlink:type="simple"><named-content content-type="geo-json" specific-use="{&#34;type&#34;:&#34;Point&#34;,&#34;coordinates&#34;:[139.553533,35.124733]}" id="NCID0ENPAC" xlink:type="simple">35°7.484'N, 139°33.212'E</named-content></named-content> to <named-content xmlns:xlink="http://www.w3.org/1999/xlink" content-type="dwc:verbatimCoordinates" xlink:type="simple"><named-content content-type="geo-json" specific-use="{&#34;type&#34;:&#34;Point&#34;,&#34;coordinates&#34;:[139.560417,35.125067]}" id="NCID0EVPAC" xlink:type="simple">35°7.504'N, 139°33.625'E</named-content></named-content>), 223–113 m depth, dredge, 13 January 2012.</p></tp:treatment-sec><tp:treatment-sec sec-type="description" id="SECID0E1PAC"><title>Description of holotype.</title><p><bold><italic>External morphology</italic>.</bold> Thinly encrusting, surface hispid due to protruding choanosomal large subtylostyles. Color greenish ochre in life, grayish white in ethanol. Size, 22 × 17 mm, about 0.3 mm thick (Fig. <xref ref-type="fig" rid="F2">2A–C</xref>). Oscules not observed in the living specimen; probably contracted in preserved state. Ostia observed only in preserved specimen, rounded, evenly distributed, 150–300 µm in diameter.</p><fig id="F2" position="float" orientation="portrait"><object-id xmlns:xlink="http://www.w3.org/1999/xlink" content-type="doi" xlink:type="simple">10.3897/zookeys.1076.37278.figure2</object-id><object-id xmlns:xlink="http://www.w3.org/1999/xlink" content-type="arpha" xlink:type="simple">1D5844DE-7577-50B3-9F50-72CC163C6D33</object-id><label>Figure 2.</label><caption><p><bold>A–C</bold> External view of <italic><tp:taxon-name><tp:taxon-name-part taxon-name-part-type="genus" reg="Discorhabdella">Discorhabdella</tp:taxon-name-part><tp:taxon-name-part taxon-name-part-type="species" reg="hispida">hispida</tp:taxon-name-part></tp:taxon-name></italic> sp. nov., holotype (<abbrev xmlns:xlink="http://www.w3.org/1999/xlink" content-type="institution" xlink:title="National Museum of Nature and Science, Tsukuba, Japan" id="ABBRID0E6AAE" xlink:type="simple">NSMT</abbrev>-Po-2489). <bold>A</bold> Alive <bold>B</bold> in ethanol preserved <bold>C</bold> magnified view of surface of preserved specimen. Note a number of choanosomal subtylostyles vertically protruding with their tips outward <bold>D</bold> external view of <italic><tp:taxon-name><tp:taxon-name-part taxon-name-part-type="genus" reg="Discorhabdella">Discorhabdella</tp:taxon-name-part><tp:taxon-name-part taxon-name-part-type="species" reg="misakiensis">misakiensis</tp:taxon-name-part></tp:taxon-name></italic> sp. nov., holotype (<abbrev xmlns:xlink="http://www.w3.org/1999/xlink" content-type="institution" xlink:title="National Museum of Nature and Science, Tsukuba, Japan" id="ABBRID0EXBAE" xlink:type="simple">NSMT</abbrev>-Po-2490) in ethanol preserved state. Note most part of the sponge was already used for spicule preparation. Scale bars: 5 mm (<bold>A, B</bold>); 500 µm (<bold>C</bold>); 3 mm (<bold>D</bold>).</p></caption><graphic xmlns:xlink="http://www.w3.org/1999/xlink" xlink:href="zookeys-1076-067-g002.jpg" position="float" orientation="portrait" xlink:type="simple" id="oo_620895.jpg"><uri content-type="original_file" xlink:type="simple">https://binary.pensoft.net/fig/620895</uri></graphic></fig><p><bold><italic>Skeleton</italic>.</bold> Hymedesmioid skeleton made by large choanosomal subtylostyles making the sponge surface hispid and by perpendicular acanthostyles with their bases attached on substrate. Ectosomal subtylostyles arranged perpendicular to surface with tips outward. Anchorate unguiferous isochelae and sigmoid microscleres roughly dispersed throughout the sponge.</p><p><bold><italic>Spicules</italic>.</bold> Choanosomal subtylotyles (Fig. <xref ref-type="fig" rid="F3">3A, B</xref>), long slightly curved near the base, maximum diameter at the base gradually tapering to sharp point (Fig. <xref ref-type="fig" rid="F3">3A</xref>). Base smooth and slightly lumpy (Fig. <xref ref-type="fig" rid="F3">3B</xref>). Size, 814–1500 µm in length, 42.0–56.5 (50.3) µm in shaft width, 52.4–70.8 (61.7) µm in base width.</p><fig id="F3" position="float" orientation="portrait"><object-id xmlns:xlink="http://www.w3.org/1999/xlink" content-type="doi" xlink:type="simple">10.3897/zookeys.1076.37278.figure3</object-id><object-id xmlns:xlink="http://www.w3.org/1999/xlink" content-type="arpha" xlink:type="simple">E364048B-4324-5EA2-83C5-585A753700D5</object-id><label>Figure 3.</label><caption><p>
                  Spicules of <italic><tp:taxon-name><tp:taxon-name-part taxon-name-part-type="genus" reg="Discorhabdella">Discorhabdella</tp:taxon-name-part><tp:taxon-name-part taxon-name-part-type="species" reg="hispida">hispida</tp:taxon-name-part></tp:taxon-name></italic> sp. nov., holotype (<abbrev xmlns:xlink="http://www.w3.org/1999/xlink" content-type="institution" xlink:title="National Museum of Nature and Science, Tsukuba, Japan" id="ABBRID0EEEAE" xlink:type="simple">NSMT</abbrev>-Po-2489). <bold>A</bold> Choanosomal subtylostyle <bold>B</bold> magnified view of base of subtylostyle <bold>C–E</bold> ectosomal subtylostyle <bold>D</bold> tyle <bold>E</bold> tip <bold>F</bold> magnified view of tip. Note the surface is microspined. Scale bars: 300 µm (<bold>A</bold>); 50 µm (<bold>B</bold>); 10 µm (<bold>D, E</bold>); 5 µm (<bold>F</bold>).</p></caption><graphic xmlns:xlink="http://www.w3.org/1999/xlink" xlink:href="zookeys-1076-067-g003.jpg" position="float" orientation="portrait" xlink:type="simple" id="oo_620896.jpg"><uri content-type="original_file" xlink:type="simple">https://binary.pensoft.net/fig/620896</uri></graphic></fig><p>Ectosomal subtylostyles (Fig. <xref ref-type="fig" rid="F3">3C–F</xref>), fusiform, smooth and straight; with smooth and slightly swollen base (Fig. <xref ref-type="fig" rid="F3">3D</xref>). Maximum diameter at middle region, then gradually tapering to a sharp point (Fig. <xref ref-type="fig" rid="F3">3E</xref>). Microspined sparsely around the shaft and densely around the tip (Fig. <xref ref-type="fig" rid="F3">3F</xref>). Size, 292.2–392.5 (335.4) µm in length, 13.4–16.7 (15.2) µm in shaft width, 10.7–14.0 (12.9) in tyle width.</p><p>Acanthostyles (Fig. <xref ref-type="fig" rid="F4">4A</xref>), club-shaped head with conical spines having blunt ends. Shaft straight, fusiform, and densely covered with prominent spines with tips sharply pointed, devoid of spines on the last 10–20 µm towards extremity. Terminal holes or orifices of spines especially around head could be detected. Size, 84.0–127.5 (103.6) µm in length, 41.1–57.7 (48.0) µm in head width including spines, 26.3–42.4 (31.1) µm in head width without spines, 24–35.9 (27.8) µm in width of shaft including spine, 16.2–27.5 (21.3) µm in width of shaft without spine.</p><p>Anchorate unguiferous isochelae (Fig. <xref ref-type="fig" rid="F4">4B, C</xref>), strongly curved C-shaped shaft with lateral expansion that forming a pair of fimbriae along its entire length. Both extremities bearing 3–7 short and unequal shaped alae. The alae closest to the lateral fimbriae sometimes reduced or nearly absent, and connected to the fimbriae. Size, 27.3–38.0 (31.7) µm in length, 2.9–4.0 (3.5) µm in shaft width.</p><fig id="F4" position="float" orientation="portrait"><object-id xmlns:xlink="http://www.w3.org/1999/xlink" content-type="doi" xlink:type="simple">10.3897/zookeys.1076.37278.figure4</object-id><object-id xmlns:xlink="http://www.w3.org/1999/xlink" content-type="arpha" xlink:type="simple">F6BE2830-480B-5DB7-B6BC-027BB67A7D0D</object-id><label>Figure 4.</label><caption><p>
                  Spicules of <italic><tp:taxon-name><tp:taxon-name-part taxon-name-part-type="genus" reg="Discorhabdella">Discorhabdella</tp:taxon-name-part><tp:taxon-name-part taxon-name-part-type="species" reg="hispida">hispida</tp:taxon-name-part></tp:taxon-name></italic> sp. nov., holotype (<abbrev xmlns:xlink="http://www.w3.org/1999/xlink" content-type="institution" xlink:title="National Museum of Nature and Science, Tsukuba, Japan" id="ABBRID0EZGAE" xlink:type="simple">NSMT</abbrev>-Po-2489). <bold>A</bold> Acanthostyles <bold>B</bold> isochelae <bold>C</bold> magnified view of one extremity of isochelae. a, alae <bold>D</bold> sigmoid microscleres. Scale bars: 20 µm (<bold>A</bold>); 10 µm (<bold>B, D</bold>); 2 µm (<bold>C</bold>).</p></caption><graphic xmlns:xlink="http://www.w3.org/1999/xlink" xlink:href="zookeys-1076-067-g004.jpg" position="float" orientation="portrait" xlink:type="simple" id="oo_620897.jpg"><uri content-type="original_file" xlink:type="simple">https://binary.pensoft.net/fig/620897</uri></graphic></fig><p>Sigmoid microscleres (Fig. <xref ref-type="fig" rid="F4">4D</xref>), strongly curved shaft and irregular in shape. Size, 20.7–31.2 (26.3) µm in length, 0.7–1.0 (0.8) µm in shaft width.</p></tp:treatment-sec><tp:treatment-sec sec-type="distribution" id="SECID0EXHAE"><title>Distribution.</title><p>Known only from type locality, Misaki, eastern part of Sagami Bay, Japan.</p></tp:treatment-sec><tp:treatment-sec sec-type="etymology" id="SECID0E3HAE"><title>Etymology.</title><p>Specific epithet refers to its hispid surface appearance.</p></tp:treatment-sec><tp:treatment-sec sec-type="remarks" id="SECID0EBIAE"><title>Remarks.</title><p>The present species appears well characterized by its spicule complement, especially its microscleres. The isochelae have a unique shape, with a strongly curved shaft compared to all other species of <italic><tp:taxon-name><tp:taxon-name-part taxon-name-part-type="genus" reg="Discorhabdella">Discorhabdella</tp:taxon-name-part></tp:taxon-name></italic>, which have a straight or feebly curved shaft. However, the isochelae of <italic><tp:taxon-name><tp:taxon-name-part taxon-name-part-type="genus" reg="Discorhabdella">D.</tp:taxon-name-part><tp:taxon-name-part taxon-name-part-type="species" reg="hispida">hispida</tp:taxon-name-part></tp:taxon-name></italic> sp. nov. are similar to the anchorate isochelae of <italic><tp:taxon-name><tp:taxon-name-part taxon-name-part-type="genus" reg="Monanchora">Monanchora</tp:taxon-name-part><tp:taxon-name-part taxon-name-part-type="species" reg="unguiculata">unguiculata</tp:taxon-name-part></tp:taxon-name></italic> (Dendy, 1922) (see also <xref ref-type="bibr" rid="B10">Lévi 1961</xref>, <xref ref-type="bibr" rid="B22">Vacelet et al. 1976</xref>). The presence of a sigmoid microsclere that is different from the true sigma, is also distinctive. Sigmas are present in four other <italic><tp:taxon-name><tp:taxon-name-part taxon-name-part-type="genus" reg="Discorhabdella">Discorhabdella</tp:taxon-name-part></tp:taxon-name></italic> species: <italic><tp:taxon-name><tp:taxon-name-part taxon-name-part-type="genus" reg="Discorhabdella">D.</tp:taxon-name-part><tp:taxon-name-part taxon-name-part-type="species" reg="hindei">hindei</tp:taxon-name-part></tp:taxon-name></italic>; <italic><tp:taxon-name><tp:taxon-name-part taxon-name-part-type="genus" reg="Discorhabdella">D.</tp:taxon-name-part><tp:taxon-name-part taxon-name-part-type="species" reg="littoralis">littoralis</tp:taxon-name-part></tp:taxon-name></italic>; <italic><tp:taxon-name><tp:taxon-name-part taxon-name-part-type="genus" reg="Discorhabdella">D.</tp:taxon-name-part><tp:taxon-name-part taxon-name-part-type="species" reg="ruetzleri">ruetzleri</tp:taxon-name-part></tp:taxon-name></italic> and <italic><tp:taxon-name><tp:taxon-name-part taxon-name-part-type="genus" reg="Discorhabdella">D.</tp:taxon-name-part><tp:taxon-name-part taxon-name-part-type="species" reg="urizae">urizae</tp:taxon-name-part></tp:taxon-name></italic>; however, in these species, there are several differences in the other spicule characters (see Table <xref ref-type="table" rid="T1">1</xref>).</p><p><italic><tp:taxon-name><tp:taxon-name-part taxon-name-part-type="genus" reg="Discorhabdella">Discorhabdella</tp:taxon-name-part><tp:taxon-name-part taxon-name-part-type="species" reg="hispida">hispida</tp:taxon-name-part></tp:taxon-name></italic> sp. nov. differs from <italic><tp:taxon-name><tp:taxon-name-part taxon-name-part-type="genus" reg="Discorhabdella">D.</tp:taxon-name-part><tp:taxon-name-part taxon-name-part-type="species" reg="hindei">hindei</tp:taxon-name-part></tp:taxon-name></italic> by having acanthostyle (length: 84.0–127.5 µm) instead of pseudoastrose acanthostyles (length: 43–57 µm) in <italic><tp:taxon-name><tp:taxon-name-part taxon-name-part-type="genus" reg="Discorhabdella">D.</tp:taxon-name-part><tp:taxon-name-part taxon-name-part-type="species" reg="hindei">hindei</tp:taxon-name-part></tp:taxon-name></italic>, a less tuberculated base of the choanosomal styles and a less developed tyle of the ectosomal subtylostyles. It differs from <italic><tp:taxon-name><tp:taxon-name-part taxon-name-part-type="genus" reg="Discorhabdella">D.</tp:taxon-name-part><tp:taxon-name-part taxon-name-part-type="species" reg="littoralis">littoralis</tp:taxon-name-part></tp:taxon-name></italic> by larger choanosomal subtylostyles (814–ca 1500 µm vs 117–300 µm), by having acanthostyles instead of pseudoastrose acanthostyles, and a more tuberculated base of choanosomal subtylostyles. It differs from <italic><tp:taxon-name><tp:taxon-name-part taxon-name-part-type="genus" reg="Discorhabdella">D.</tp:taxon-name-part><tp:taxon-name-part taxon-name-part-type="species" reg="ruetzleri">ruetzleri</tp:taxon-name-part></tp:taxon-name></italic> by larger choanosomal subtylostyles (814–1500 µm vs 470–810 µm), larger acanthostyles (84.0–127.5 µm vs 17–40 µm), larger isochelae (27.3–38.0 µm vs 20–25 µm), absence of spined microxea. It differs from <italic><tp:taxon-name><tp:taxon-name-part taxon-name-part-type="genus" reg="Discorhabdella">D.</tp:taxon-name-part><tp:taxon-name-part taxon-name-part-type="species" reg="urizae">urizae</tp:taxon-name-part></tp:taxon-name></italic> by larger choanosomal subtylostyles (814–1500 µm vs 220–750 µm in length), absence of spined microxeas and a less tuberculated base of the choanosomal styles. Acanthostyles that are more than 90 µm long have been observed only in <italic><tp:taxon-name><tp:taxon-name-part taxon-name-part-type="genus" reg="Discorhabdella">D.</tp:taxon-name-part><tp:taxon-name-part taxon-name-part-type="species" reg="tuberosocapitata">tuberosocapitata</tp:taxon-name-part></tp:taxon-name></italic> and in <italic><tp:taxon-name><tp:taxon-name-part taxon-name-part-type="genus" reg="Discorhabdella">D.</tp:taxon-name-part><tp:taxon-name-part taxon-name-part-type="species" reg="misakiensis">misakiensis</tp:taxon-name-part></tp:taxon-name></italic> sp. nov. described in this study. But both species lack sigmoid microscleres and have choanosomal subtylostyles with a well-developed lumpy base. Tubercles around the base of choanosomal subtylostyles are not well developed in <italic><tp:taxon-name><tp:taxon-name-part taxon-name-part-type="genus" reg="Discorhabdella">D.</tp:taxon-name-part><tp:taxon-name-part taxon-name-part-type="species" reg="hispida">hispida</tp:taxon-name-part></tp:taxon-name></italic> sp. nov. and can be comparable with those recently found in <italic><tp:taxon-name><tp:taxon-name-part taxon-name-part-type="genus" reg="Discorhabdella">D.</tp:taxon-name-part><tp:taxon-name-part taxon-name-part-type="species" reg="pseudaster">pseudaster</tp:taxon-name-part></tp:taxon-name></italic> and <italic><tp:taxon-name><tp:taxon-name-part taxon-name-part-type="genus" reg="Discorhabdella">D.</tp:taxon-name-part><tp:taxon-name-part taxon-name-part-type="species" reg="ruetzleri">ruetzleri</tp:taxon-name-part></tp:taxon-name></italic>. However, <italic><tp:taxon-name><tp:taxon-name-part taxon-name-part-type="genus" reg="Discorhabdella">D.</tp:taxon-name-part><tp:taxon-name-part taxon-name-part-type="species" reg="hispida">hispida</tp:taxon-name-part></tp:taxon-name></italic> sp. nov. totally lacks peculiar pseudoaster of <italic><tp:taxon-name><tp:taxon-name-part taxon-name-part-type="genus" reg="Discorhabdella">D.</tp:taxon-name-part><tp:taxon-name-part taxon-name-part-type="species" reg="pseudaster">pseudaster</tp:taxon-name-part></tp:taxon-name></italic> and also lacks spined microxea of <italic><tp:taxon-name><tp:taxon-name-part taxon-name-part-type="genus" reg="Discorhabdella">D.</tp:taxon-name-part><tp:taxon-name-part taxon-name-part-type="species" reg="ruetzleri">ruetzleri</tp:taxon-name-part></tp:taxon-name></italic>.</p></tp:treatment-sec><tp:treatment-sec><!--Section generated to contain objects referenced in tp:taxon-treatment.--><fig id="F1" position="float" orientation="portrait"><object-id xmlns:xlink="http://www.w3.org/1999/xlink" content-type="doi" xlink:type="simple">10.3897/zookeys.1076.37278.figure1</object-id><object-id xmlns:xlink="http://www.w3.org/1999/xlink" content-type="arpha" xlink:type="simple">D30E27C0-979D-539B-AB25-3AA69A76A771</object-id><label>Figure 1.</label><caption><p>Location of sampling site. Open star indicates Sagami Bay.</p></caption><graphic xmlns:xlink="http://www.w3.org/1999/xlink" xlink:href="zookeys-1076-067-g001.jpg" position="float" orientation="portrait" xlink:type="simple" id="oo_620894.jpg"><uri content-type="original_file" xlink:type="simple">https://binary.pensoft.net/fig/620894</uri></graphic></fig><table-wrap id="T1" position="float" orientation="portrait"><label>Table 1.</label><caption><p>Morphological comparison of spicules and geographical distribution of extant <italic><tp:taxon-name><tp:taxon-name-part taxon-name-part-type="genus" reg="Discorhabdella">Discorhabdella</tp:taxon-name-part></tp:taxon-name></italic> species. Locality is described as ecoregions and province following <xref ref-type="bibr" rid="B16">Spalding et al. (2007)</xref>. Spicule sizes are given as the range, followed by the mean in parenthesis. All spicule measurements in µm.</p></caption><table id="TID0ENJAG" rules="all"><tbody><tr><td rowspan="2" colspan="1">
                <bold>Species</bold>
              </td><td rowspan="2" colspan="1">
                <bold>Locality</bold>
              </td><td rowspan="2" colspan="1">
                <bold>Depth (m)</bold>
              </td><td rowspan="1" colspan="1">
                <bold>Ectosomal subtylostyle</bold>
              </td><td rowspan="1" colspan="1">
                <bold>Choanosomal style/subtylostyle</bold>
              </td><td rowspan="1" colspan="1">
                <bold>Pseudoastrose acanthostyle or acanthostyle</bold>
              </td><td rowspan="1" colspan="1">
                <bold>Isochelae</bold>
              </td><td rowspan="1" colspan="1">
                <bold>Sigma</bold>
              </td><td rowspan="1" colspan="1">
                <bold>spined microxea</bold>
              </td><td rowspan="1" colspan="1">
                <bold>Other microsclere</bold>
              </td><td rowspan="2" colspan="1">
                <bold>Reference</bold>
              </td></tr><tr><td rowspan="1" colspan="1">
                <bold>length × width</bold>
              </td><td rowspan="1" colspan="1">
                <bold>length × width</bold>
              </td><td rowspan="1" colspan="1">
                <bold>length × base width</bold>
              </td><td rowspan="1" colspan="1">
                <bold>length, number of alae</bold>
              </td><td rowspan="1" colspan="1">
                <bold>length × width</bold>
              </td><td rowspan="1" colspan="1">
                <bold>length × width</bold>
              </td><td rowspan="1" colspan="1">
                <bold>length</bold>
              </td></tr><tr><td rowspan="1" colspan="1">
                <italic>
                  <tp:taxon-name><tp:taxon-name-part taxon-name-part-type="genus" reg="Discorhabdella">D.</tp:taxon-name-part><tp:taxon-name-part taxon-name-part-type="species" reg="hindei">hindei</tp:taxon-name-part></tp:taxon-name>
                </italic>
                <xref ref-type="bibr" rid="B2">Boury-Esnault et al., 1992</xref>
              </td><td rowspan="1" colspan="1">Alboran Sea, Mediterranean Sea</td><td rowspan="1" colspan="1">534–604</td><td rowspan="1" colspan="1">276–445 (367) × 5.2</td><td rowspan="1" colspan="1">855–1556 (1086) × 34–52 (43)</td><td rowspan="1" colspan="1">43–57 (48) × 36–39 (38.5)</td><td rowspan="1" colspan="1">22–27 (23), 8 alae</td><td rowspan="1" colspan="1">11–16 (12) × 1–1.3 (1.3)</td><td rowspan="1" colspan="1">none</td><td rowspan="1" colspan="1">none</td><td rowspan="1" colspan="1">
                <xref ref-type="bibr" rid="B2">Boury-Esnault et al. 1992</xref>
              </td></tr><tr><td rowspan="1" colspan="1"><italic><tp:taxon-name><tp:taxon-name-part taxon-name-part-type="genus" reg="Discorhabdella">D.</tp:taxon-name-part><tp:taxon-name-part taxon-name-part-type="species" reg="incrustans">incrustans</tp:taxon-name-part></tp:taxon-name></italic> Dendy, 1924</td><td rowspan="1" colspan="1">Three King‘s North Cape, Northern New Zealand</td><td rowspan="1" colspan="1">180</td><td rowspan="1" colspan="1">357–592 (496.8) × 10–15 (12.6)</td><td rowspan="1" colspan="1">900–1700 × 28–61 (43.1)</td><td rowspan="1" colspan="1">36–53 (45.4) × 32–43 (37.2)</td><td rowspan="1" colspan="1">33–51 (44), up to 7 alae</td><td rowspan="1" colspan="1">none</td><td rowspan="1" colspan="1">26–34 (31.4)</td><td rowspan="1" colspan="1">none</td><td rowspan="1" colspan="1">
                <xref ref-type="bibr" rid="B17">Van Soest 2002</xref>
              </td></tr><tr><td rowspan="1" colspan="1">
                <italic>
                  <tp:taxon-name><tp:taxon-name-part taxon-name-part-type="genus" reg="Discorhabdella">D.</tp:taxon-name-part><tp:taxon-name-part taxon-name-part-type="species" reg="littoralis">littoralis</tp:taxon-name-part></tp:taxon-name>
                </italic>
                <xref ref-type="bibr" rid="B14">Maldonado et al., 2001</xref>
              </td><td rowspan="1" colspan="1">Nicoya, Tropical East Pacific</td><td rowspan="1" colspan="1">10–30</td><td rowspan="1" colspan="1">130–180 × 2.5–4</td><td rowspan="1" colspan="1">117–300 × 5–10</td><td rowspan="1" colspan="1">26–40 × 10–18.5</td><td rowspan="1" colspan="1">none</td><td rowspan="1" colspan="1">13–15 × 1</td><td rowspan="1" colspan="1">none</td><td rowspan="1" colspan="1">none</td><td rowspan="1" colspan="1">
                <xref ref-type="bibr" rid="B14">Maldonado et al. 2001</xref>
              </td></tr><tr><td rowspan="1" colspan="1"><italic><tp:taxon-name><tp:taxon-name-part taxon-name-part-type="genus" reg="Discorhabdella">D.</tp:taxon-name-part><tp:taxon-name-part taxon-name-part-type="species" reg="pseudaster">pseudaster</tp:taxon-name-part></tp:taxon-name></italic> Vacelet &amp; Cárdenas, 2018</td><td rowspan="1" colspan="1">Western and Northern Madagascar, Western Indian Ocean</td><td rowspan="1" colspan="1">346–349</td><td rowspan="1" colspan="1">240–370, 9–10</td><td rowspan="1" colspan="1">more than 600 × 40–56</td><td rowspan="1" colspan="1">35–45 × 35–45</td><td rowspan="1" colspan="1">12–15, 4–5 alae</td><td rowspan="1" colspan="1">none</td><td rowspan="1" colspan="1">none</td><td rowspan="1" colspan="1">pseudoaster, 12.5–18 in diameter</td><td rowspan="1" colspan="1">
                <xref ref-type="bibr" rid="B23">Vacelet and Cárdenas 2018</xref>
              </td></tr><tr><td rowspan="1" colspan="1"><italic><tp:taxon-name><tp:taxon-name-part taxon-name-part-type="genus" reg="Discorhabdella">D.</tp:taxon-name-part><tp:taxon-name-part taxon-name-part-type="species" reg="ruetzleri">ruetzleri</tp:taxon-name-part></tp:taxon-name></italic> Díaz &amp; Pomponi, 2018</td><td rowspan="1" colspan="1">Floridian, Tropical Northwestern Atlantic</td><td rowspan="1" colspan="1">60–80</td><td rowspan="1" colspan="1">260–340 (300) × 3–7.55 (4)</td><td rowspan="1" colspan="1">470–810 (598) × 5–13 (10.5)</td><td rowspan="1" colspan="1">17–40 (29.6) × 7.5–20 (15)</td><td rowspan="1" colspan="1">20–25, unknown</td><td rowspan="1" colspan="1">12–18</td><td rowspan="1" colspan="1">15–18</td><td rowspan="1" colspan="1">none</td><td rowspan="1" colspan="1">
                <xref ref-type="bibr" rid="B6">Díaz and Pomponi 2018</xref>
              </td></tr><tr><td rowspan="1" colspan="1"><italic><tp:taxon-name><tp:taxon-name-part taxon-name-part-type="genus" reg="Discorhabdella">D.</tp:taxon-name-part><tp:taxon-name-part taxon-name-part-type="species" reg="tuberosocapitata">tuberosocapitata</tp:taxon-name-part></tp:taxon-name></italic> (Topsent, 1890)</td><td rowspan="1" colspan="1">Azores Canaries Madeira, Lusitanian</td><td rowspan="1" colspan="1">550–736</td><td rowspan="1" colspan="1">330</td><td rowspan="1" colspan="1">c.a. 650 × c.a. 28</td><td rowspan="1" colspan="1">c.a. 130</td><td rowspan="1" colspan="1">25, 4–8 alae</td><td rowspan="1" colspan="1">none</td><td rowspan="1" colspan="1">none</td><td rowspan="1" colspan="1">none</td><td rowspan="1" colspan="1"><xref ref-type="bibr" rid="B2">Boury-Esnault et al. 1992</xref>, <xref ref-type="bibr" rid="B17">Van Soest 2002</xref></td></tr><tr><td rowspan="2" colspan="1">
                <italic>
                  <tp:taxon-name><tp:taxon-name-part taxon-name-part-type="genus" reg="Discorhabdella">D.</tp:taxon-name-part><tp:taxon-name-part taxon-name-part-type="species" reg="urizae">urizae</tp:taxon-name-part></tp:taxon-name>
                </italic>
                <xref ref-type="bibr" rid="B14">Maldonado et al., 2001</xref>
              </td><td rowspan="1" colspan="1">Nicoya, Tropical East Pacific</td><td rowspan="1" colspan="1">55–73</td><td rowspan="1" colspan="1">180–220 × 5–7</td><td rowspan="1" colspan="1">380–750 × 19–42</td><td rowspan="1" colspan="1">23–37 × 15–26</td><td rowspan="1" colspan="1">26–29, 5 alae</td><td rowspan="1" colspan="1">13–16 × 1</td><td rowspan="1" colspan="1">19–26 × 2–3</td><td rowspan="1" colspan="1">none</td><td rowspan="1" colspan="1">
                <xref ref-type="bibr" rid="B14">Maldonado et al. 2001</xref>
              </td></tr><tr><td rowspan="1" colspan="1">Cortezian, Warm Temperate Northeast Pacific</td><td rowspan="1" colspan="1">344</td><td rowspan="1" colspan="1">175–220 (197.5) × 2.5–7.5 (4.75)</td><td rowspan="1" colspan="1">220–610 (423.3) × 17.5–35 (25.8)</td><td rowspan="1" colspan="1">30–42.5 (36.6) × 23–37</td><td rowspan="1" colspan="1">35–42 (36.6), 3 alae</td><td rowspan="1" colspan="1">15–20 (17.1)</td><td rowspan="1" colspan="1">15–22.5 (21.6)</td><td rowspan="1" colspan="1">none</td><td rowspan="1" colspan="1">
                <xref ref-type="bibr" rid="B1">Aguilar-Camacho and Carballo 2012</xref>
              </td></tr><tr><td rowspan="1" colspan="1">
                <italic>
                  <tp:taxon-name><tp:taxon-name-part taxon-name-part-type="genus" reg="Discorhabdella">D.</tp:taxon-name-part><tp:taxon-name-part taxon-name-part-type="species" reg="hispida">hispida</tp:taxon-name-part></tp:taxon-name>
                </italic>
                <bold>sp. nov.</bold>
              </td><td rowspan="1" colspan="1">Central Kuroshio Current, Warm Temperate Northwest Pacific</td><td rowspan="1" colspan="1">113–223</td><td rowspan="1" colspan="1">292.2–392.5 (335.4) × 13.4–16.7 (15.2)</td><td rowspan="1" colspan="1">814–1500 × 42.0–56.5 (50.3)</td><td rowspan="1" colspan="1">84–127.5 (103.6) × 41.1–57.7 (48.0)</td><td rowspan="1" colspan="1">27.3–38 (31.7), 3–7 alae</td><td rowspan="1" colspan="1">none</td><td rowspan="1" colspan="1">none</td><td rowspan="1" colspan="1">sigmoid microsclere 20.7–31.2 (26.3)</td><td rowspan="1" colspan="1">this study</td></tr><tr><td rowspan="1" colspan="1">
                <italic>
                  <tp:taxon-name><tp:taxon-name-part taxon-name-part-type="genus" reg="Discorhabdella">D.</tp:taxon-name-part><tp:taxon-name-part taxon-name-part-type="species" reg="misakiensis">misakiensis</tp:taxon-name-part></tp:taxon-name>
                </italic>
                <bold>sp. nov.</bold>
              </td><td rowspan="1" colspan="1">Central Kuroshio Current, Warm Temperate Northwest Pacific</td><td rowspan="1" colspan="1">255–318</td><td rowspan="1" colspan="1">203–257 (232) × 10.6–14.1 (11.7)</td><td rowspan="1" colspan="1">252.0–336.4 (295.2) × 18.6–26.6 (22.6)</td><td rowspan="1" colspan="1">73.0–91.3 (82.0) × 27.9–42.0 (34.2)</td><td rowspan="1" colspan="1">17.5–21.9 (19.8), 6 alae</td><td rowspan="1" colspan="1">none</td><td rowspan="1" colspan="1">none</td><td rowspan="1" colspan="1">none</td><td rowspan="1" colspan="1">this study</td></tr></tbody></table></table-wrap></tp:treatment-sec><ref-list><ref id="B10"><mixed-citation xmlns:xlink="http://www.w3.org/1999/xlink" xlink:type="simple"><person-group><name name-style="western"><surname>Lévi</surname><given-names>C</given-names></name></person-group> (<year>1961</year>) <article-title>Résultats scientifiques des campagnes de la ‘Calypso’. XIV. Champagne 1954 dans l’Océan Indien. 2. Les spongiaires de l’Ile Aldabra.</article-title><source>Annales de l’Institut Océanographique de Monaco</source><volume>39</volume>: <fpage>3</fpage>–<lpage>32</lpage>.</mixed-citation></ref><ref id="B22"><mixed-citation xmlns:xlink="http://www.w3.org/1999/xlink" xlink:type="simple"><person-group><name name-style="western"><surname>Vacelet</surname><given-names>J</given-names></name><name name-style="western"><surname>Vasseur</surname><given-names>P</given-names></name><name name-style="western"><surname>Lévi</surname><given-names>C</given-names></name></person-group> (<year>1976</year>) <article-title>Spongiaires de la Pente Externe des Récifs coralliens de Tulear (sud-ouest de Madagascar).</article-title><source>Mémoires du Muséum National d’Histoire Naturelle Série A, Zoologie</source><volume>99</volume>: <fpage>1</fpage>–<lpage>116</lpage>.</mixed-citation></ref><ref id="B16"><mixed-citation xmlns:xlink="http://www.w3.org/1999/xlink" xlink:type="simple"><person-group><name name-style="western"><surname>Spalding</surname><given-names>MD</given-names></name><name name-style="western"><surname>Fox</surname><given-names>HE</given-names></name><name name-style="western"><surname>Allen</surname><given-names>GR</given-names></name><name name-style="western"><surname>Davidson</surname><given-names>N</given-names></name><name name-style="western"><surname>Ferdaña</surname><given-names>ZA</given-names></name><name name-style="western"><surname>Finlayson</surname><given-names>M</given-names></name><name name-style="western"><surname>Halpern</surname><given-names>BS</given-names></name><name name-style="western"><surname>Jorge</surname><given-names>MA</given-names></name><name name-style="western"><surname>Lombana</surname><given-names>A</given-names></name><name name-style="western"><surname>Lourie</surname><given-names>SA</given-names></name><name name-style="western"><surname>Martin</surname><given-names>KD</given-names></name><name name-style="western"><surname>McManus</surname><given-names>E</given-names></name><name name-style="western"><surname>Molnar</surname><given-names>J</given-names></name><name name-style="western"><surname>Recchia</surname><given-names>CA</given-names></name><name name-style="western"><surname>Robertson</surname><given-names>J.</given-names></name></person-group> (<year>2007</year>) <article-title>Marine ecoregions of the world: a bioregionalization of coastal and shelf areas.</article-title><source>BioScience</source><volume>57</volume>: <fpage>573</fpage>–<lpage>583</lpage>. <ext-link xlink:type="simple" ext-link-type="doi" xlink:href="10.1641/B570707">https://doi.org/10.1641/B570707</ext-link></mixed-citation></ref><ref id="B2"><mixed-citation xmlns:xlink="http://www.w3.org/1999/xlink" xlink:type="simple"><person-group><name name-style="western"><surname>Boury-Esnault</surname><given-names>N</given-names></name><name name-style="western"><surname>Pansini</surname><given-names>M</given-names></name><name name-style="western"><surname>Uriz</surname><given-names>MJ</given-names></name></person-group> (<year>1992</year>) A new <italic><tp:taxon-name><tp:taxon-name-part taxon-name-part-type="genus">Discorhabdella</tp:taxon-name-part></tp:taxon-name></italic> (<tp:taxon-name><tp:taxon-name-part taxon-name-part-type="phylum">Porifera</tp:taxon-name-part></tp:taxon-name>, <tp:taxon-name><tp:taxon-name-part taxon-name-part-type="class">Demospongiae</tp:taxon-name-part></tp:taxon-name>), a new Tethyan relict of pre-Messinian biota? Journal of Natural History 26: 1–7. <ext-link xlink:type="simple" ext-link-type="doi" xlink:href="10.1080/00222939200770011">https://doi.org/10.1080/00222939200770011</ext-link></mixed-citation></ref><ref id="B17"><mixed-citation xmlns:xlink="http://www.w3.org/1999/xlink" xlink:type="simple"><person-group><name name-style="western"><surname>Van Soest</surname><given-names>RWM</given-names></name></person-group> (<year>2002</year>) <article-title>Family <tp:taxon-name><tp:taxon-name-part taxon-name-part-type="family">Crambeidae</tp:taxon-name-part></tp:taxon-name> Lévi, 1963.</article-title> In: <person-group><name name-style="western"><surname>Hooper</surname><given-names>JNA</given-names></name><name name-style="western"><surname>Van Soest</surname><given-names>RWM</given-names></name></person-group> (<role>Eds</role>) <issue-title>Systema Porifera: a guide to the classification of sponges.</issue-title><source>Vol. 1. Kluwer Academic/Plenum Publishers, New York</source>, <fpage>547</fpage>–<lpage>555</lpage>. <ext-link xlink:type="simple" ext-link-type="doi" xlink:href="10.1007/978-1-4615-0747-5_58">https://doi.org/10.1007/978-1-4615-0747-5_58</ext-link></mixed-citation></ref><ref id="B14"><mixed-citation xmlns:xlink="http://www.w3.org/1999/xlink" xlink:type="simple"><person-group><name name-style="western"><surname>Maldonado</surname><given-names>M</given-names></name><name name-style="western"><surname>Carmona</surname><given-names>MC</given-names></name><name name-style="western"><surname>Van Soest</surname><given-names>RWM</given-names></name><name name-style="western"><surname>Pomponi</surname><given-names>SA</given-names></name></person-group> (<year>2001</year>) <article-title>First record of the sponge genera <italic><tp:taxon-name><tp:taxon-name-part taxon-name-part-type="genus">Crambe</tp:taxon-name-part></tp:taxon-name></italic> and <italic><tp:taxon-name><tp:taxon-name-part taxon-name-part-type="genus">Discorhabdella</tp:taxon-name-part></tp:taxon-name></italic> for the eastern Pacific, with description of three new species.</article-title><source>Journal of Natural History</source><volume>35</volume>: <fpage>1261</fpage>–<lpage>1276</lpage>. <ext-link xlink:type="simple" ext-link-type="doi" xlink:href="10.1080/002229301750384293">https://doi.org/10.1080/002229301750384293</ext-link></mixed-citation></ref><ref id="B23"><mixed-citation xmlns:xlink="http://www.w3.org/1999/xlink" xlink:type="simple"><person-group><name name-style="western"><surname>Vacelet</surname><given-names>J</given-names></name><name name-style="western"><surname>Cárdenas</surname><given-names>P</given-names></name></person-group> (<year>2018</year>) <article-title>When is an aster not an aster? A new deep-sea <italic><tp:taxon-name><tp:taxon-name-part taxon-name-part-type="genus">Discorhabdella</tp:taxon-name-part></tp:taxon-name></italic> (<tp:taxon-name><tp:taxon-name-part taxon-name-part-type="class">Demospongiae</tp:taxon-name-part></tp:taxon-name>, <tp:taxon-name><tp:taxon-name-part taxon-name-part-type="order">Poecilosclerida</tp:taxon-name-part></tp:taxon-name>) with asters, from the Mozambique Channel.</article-title><source>Zootaxa</source><volume>4461</volume>: <fpage>197</fpage>–<lpage>204</lpage>. <ext-link xlink:type="simple" ext-link-type="doi" xlink:href="10.11646/zootaxa.4466.1.15">https://doi.org/10.11646/zootaxa.4466.1.15</ext-link></mixed-citation></ref><ref id="B6"><mixed-citation xmlns:xlink="http://www.w3.org/1999/xlink" xlink:type="simple"><person-group><name name-style="western"><surname>Díaz</surname><given-names>MC</given-names></name><name name-style="western"><surname>Pomponi</surname><given-names>SA</given-names></name></person-group> (<year>2018</year>) <article-title>New <tp:taxon-name><tp:taxon-name-part taxon-name-part-type="order">Poecilosclerida</tp:taxon-name-part></tp:taxon-name> from mesophotic coral reefs and the deep-sea escarpment in the Pulley Ridge region, eastern Gulf of Mexico: <italic><tp:taxon-name><tp:taxon-name-part taxon-name-part-type="genus">Discorhabdella</tp:taxon-name-part><tp:taxon-name-part taxon-name-part-type="species">ruetzleri</tp:taxon-name-part></tp:taxon-name></italic> n.sp. (<tp:taxon-name><tp:taxon-name-part taxon-name-part-type="family">Crambeidae</tp:taxon-name-part></tp:taxon-name>) and <tp:taxon-name><tp:taxon-name-part taxon-name-part-type="genus">Hymedesmia</tp:taxon-name-part> (<tp:taxon-name-part taxon-name-part-type="subgenus">Hymedesmia</tp:taxon-name-part>) <tp:taxon-name-part taxon-name-part-type="species">vaceleti</tp:taxon-name-part></tp:taxon-name> n.sp. (<tp:taxon-name><tp:taxon-name-part taxon-name-part-type="family">Hymedesmiidae</tp:taxon-name-part></tp:taxon-name>).</article-title><source>Zootaxa</source><volume>4461</volume>: <fpage>229</fpage>–<lpage>237</lpage>. <ext-link xlink:type="simple" ext-link-type="doi" xlink:href="10.11646/zootaxa.4466.1.17">https://doi.org/10.11646/zootaxa.4466.1.17</ext-link></mixed-citation></ref><ref id="B1"><mixed-citation xmlns:xlink="http://www.w3.org/1999/xlink" xlink:type="simple"><person-group><name name-style="western"><surname>Aguilar-Camacho</surname><given-names>JM</given-names></name><name name-style="western"><surname>Carballo</surname><given-names>JL</given-names></name></person-group> (<year>2012</year>) <article-title>New and little-known poecilosclerid sponges from the Mexican Pacific Ocean.</article-title><source>Zoological Studies</source><volume>51</volume>: <fpage>1139</fpage>–<lpage>1153</lpage>.</mixed-citation></ref></ref-list></tp:taxon-treatment>
