# Supplementary material for: First record of the genus Discorhabdella (Porifera, Demospongiae, Poecilosclerida, Crambeidae) from Sagami Bay, Japan with description of two new species
Source: Zookeys. 2021 Dec 9;1076:67–81. doi: 10.3897/zookeys.1076.37278 (PMC8677707; doi:10.3897/zookeys.1076.37278)
Supplement: XML Treatment for Discorhabdella misakiensis [file zookeys.1076.37278-treatment3.xml]

<!DOCTYPE tp:taxon-treatment
  PUBLIC "-//TaxonX//DTD Taxonomic Treatment Publishing DTD v0 20100105//EN" "tax-treatment-NSO.dtd">
<tp:taxon-treatment xmlns:tp="http://www.plazi.org/taxpub"><tp:treatment-meta><kwd-group><label>Taxon classification</label><kwd>
                <named-content content-type="kingdom">Animalia</named-content>
              </kwd><kwd>
                <named-content content-type="order">Poecilosclerida</named-content>
              </kwd><kwd>
                <named-content content-type="family">Crambeidae</named-content>
              </kwd></kwd-group><mixed-citation publication-type="journal"><person-group><name><surname>Ise</surname><given-names>Yuji</given-names></name><name><surname>Vacelet</surname><given-names>Jean</given-names></name><name><surname>Izumi</surname><given-names>Takato</given-names></name><name><surname>Woo</surname><given-names>Sau Pinn</given-names></name><name><surname>Tan</surname><given-names>Shau Hwai</given-names></name></person-group><article-title>First record of the genus <italic><tp:taxon-name><tp:taxon-name-part taxon-name-part-type="genus" reg="Discorhabdella">Discorhabdella</tp:taxon-name-part></tp:taxon-name></italic> (<tp:taxon-name><tp:taxon-name-part taxon-name-part-type="phylum">Porifera</tp:taxon-name-part></tp:taxon-name>, <tp:taxon-name><tp:taxon-name-part taxon-name-part-type="class">Demospongiae</tp:taxon-name-part></tp:taxon-name>, <tp:taxon-name><tp:taxon-name-part taxon-name-part-type="order">Poecilosclerida</tp:taxon-name-part></tp:taxon-name>, <tp:taxon-name><tp:taxon-name-part taxon-name-part-type="family">Crambeidae</tp:taxon-name-part></tp:taxon-name>) from Sagami Bay, Japan with description of two new species</article-title><source>Zookeys</source><day>09</day><month>12</month><year>2021</year><volume>1076</volume><fpage>67</fpage><lpage>81</lpage><pub-id pub-id-type="doi">10.3897/zookeys.1076.37278</pub-id></mixed-citation></tp:treatment-meta><tp:nomenclature><tp:taxon-name>
              <object-id xmlns:xlink="http://www.w3.org/1999/xlink" content-type="arpha" xlink:type="simple">EEB6EE11-92D1-5A09-9704-DFCF290CD8C2</object-id>
              <tp:taxon-name-part taxon-name-part-type="genus" reg="Discorhabdella">Discorhabdella</tp:taxon-name-part>
              <tp:taxon-name-part taxon-name-part-type="species" reg="misakiensis">misakiensis</tp:taxon-name-part>
              <object-id xmlns:xlink="http://www.w3.org/1999/xlink" content-type="zoobank" xlink:type="simple">http://zoobank.org/636E3E9C-BF02-45D5-8CEE-222468D4C945</object-id>
            </tp:taxon-name><tp:taxon-status xmlns:xlink="http://www.w3.org/1999/xlink" xlink:type="simple">sp. nov.</tp:taxon-status><xref ref-type="fig" rid="F2">Figs 2D</xref><xref ref-type="fig" rid="F5">, 5</xref><xref ref-type="fig" rid="F6">, 6</xref></tp:nomenclature><tp:treatment-sec sec-type="material" id="SECID0E3RAE"><title>Material examined.</title><p><bold><italic>Holotype</italic>.</bold><abbrev xmlns:xlink="http://www.w3.org/1999/xlink" content-type="institution" xlink:title="National Museum of Nature and Science, Tsukuba, Japan" id="ABBRID0EHSAE" xlink:type="simple">NSMT</abbrev>-Po-2490. Off Misaki, eastern part of Sagami Bay (Fig. <xref ref-type="fig" rid="F1">1</xref>), Japan (<named-content xmlns:xlink="http://www.w3.org/1999/xlink" content-type="dwc:verbatimCoordinates" xlink:type="simple"><named-content content-type="geo-json" specific-use="{&#34;type&#34;:&#34;Point&#34;,&#34;coordinates&#34;:[139.568883,35.128900]}" id="NCID0ETSAE" xlink:type="simple">35°7.734'N, 139°34.133'E</named-content></named-content> to <named-content xmlns:xlink="http://www.w3.org/1999/xlink" content-type="dwc:verbatimCoordinates" xlink:type="simple"><named-content content-type="geo-json" specific-use="{&#34;type&#34;:&#34;Point&#34;,&#34;coordinates&#34;:[139.567683,35.128567]}" id="NCID0E2SAE" xlink:type="simple">35°7.714'N, 139°34.061'E</named-content></named-content>), 318–255 m depth, dredge, 10 January 2012.</p></tp:treatment-sec><tp:treatment-sec sec-type="description" id="SECID0EATAE"><title>Description of holotype.</title><p><bold><italic>External morphology</italic>.</bold> Small, very thinly encrusting sponge, about 0.2 mm thick, with velvet surface, white in alcohol. Size, 8 × 5 mm (Fig. <xref ref-type="fig" rid="F2">2D</xref>). Ostia and oscules not observed either in live or in the preserved specimen.</p><p><bold><italic>Skeleton</italic>.</bold> Hymedesmioid skeleton made by choanosomal subtylostyles and acanthostyles. Choanosomal subtylostyles mostly arranged perpendicular to surface with tips oriented upward. Anchorate unguiferous isochelae distributed in whole body.</p><p><bold><italic>Spicules</italic>.</bold> Choanosomal subtylostyles (Fig. <xref ref-type="fig" rid="F5">5A–C</xref>), straight, almost uniform in thickness along shaft gradually tapering to a sharp point (Fig. <xref ref-type="fig" rid="F5">5C</xref>). Lumpy base bearing many prominent smooth projections (Fig. <xref ref-type="fig" rid="F5">5B</xref>). Size, 252– 336.4 (295.2) µm in length, 18.6– 26.6 (22.6) µm in shaft width, 33.2–45.6 (40.2) µm in base width.</p><fig id="F5" position="float" orientation="portrait"><object-id xmlns:xlink="http://www.w3.org/1999/xlink" content-type="doi" xlink:type="simple">10.3897/zookeys.1076.37278.figure5</object-id><object-id xmlns:xlink="http://www.w3.org/1999/xlink" content-type="arpha" xlink:type="simple">71942822-0287-523C-81BD-C85DBC05352D</object-id><label>Figure 5.</label><caption><p>
                  Spicules of <italic><tp:taxon-name><tp:taxon-name-part taxon-name-part-type="genus" reg="Discorhabdella">Discorhabdella</tp:taxon-name-part><tp:taxon-name-part taxon-name-part-type="species" reg="misakiensis">misakiensis</tp:taxon-name-part></tp:taxon-name></italic> sp. nov., holotype (<abbrev xmlns:xlink="http://www.w3.org/1999/xlink" content-type="institution" xlink:title="National Museum of Nature and Science, Tsukuba, Japan" id="ABBRID0EMVAE" xlink:type="simple">NSMT</abbrev>-Po-2490). <bold>A–C</bold> Choanosomal subtylostyle <bold>B</bold> magnified view of base of subtylostyle with prominent lumpy projections <bold>C</bold> tip <bold>D–F</bold> ectosomal subtylostyle <bold>E</bold> tyle <bold>F</bold> tip. Scale bars: 50 µm (<bold>A, D</bold>); 20 µm (<bold>B, C</bold>); 10 µm (<bold>E, F</bold>).</p></caption><graphic xmlns:xlink="http://www.w3.org/1999/xlink" xlink:href="zookeys-1076-067-g005.jpg" position="float" orientation="portrait" xlink:type="simple" id="oo_620898.jpg"><uri content-type="original_file" xlink:type="simple">https://binary.pensoft.net/fig/620898</uri></graphic></fig><p>Ectosomal subtylostyles (Fig. <xref ref-type="fig" rid="F5">5D–F</xref>), fusiform, smooth and straight, with smooth and slightly swollen tyle (Fig. <xref ref-type="fig" rid="F5">5E</xref>). Maximum diameter at middle region, then gradually tapering to sharp point (Fig. <xref ref-type="fig" rid="F5">5F</xref>). Size, 203–257 (232) µm in length, 10.6–14.1 (11.7) µm in shaft width, 7.9–9.9 (8.9) µm in tyle width.</p><p>Acanthostyles (Fig. <xref ref-type="fig" rid="F6">6A, B</xref>), straight, surface covered with prominent spines especially at club-shaped head with longer spines. Spines on shaft slightly recurved with tips sharply pointed. Shaft devoid of spines from extremity up to ca. 10–20 µm. Size, 73–91.3 (82.0) µm in length, 27.9–42.0 (34.2) µm in head width including spines, 15.6–21.8 (19.8) µm in head width without spines.</p><fig id="F6" position="float" orientation="portrait"><object-id xmlns:xlink="http://www.w3.org/1999/xlink" content-type="doi" xlink:type="simple">10.3897/zookeys.1076.37278.figure6</object-id><object-id xmlns:xlink="http://www.w3.org/1999/xlink" content-type="arpha" xlink:type="simple">20D78E9F-D430-5D9B-8ECB-92FC3182C813</object-id><label>Figure 6.</label><caption><p>
                  Spicules of <italic><tp:taxon-name><tp:taxon-name-part taxon-name-part-type="genus" reg="Discorhabdella">Discorhabdella</tp:taxon-name-part><tp:taxon-name-part taxon-name-part-type="species" reg="misakiensis">misakiensis</tp:taxon-name-part></tp:taxon-name></italic> sp. nov., holotype (<abbrev xmlns:xlink="http://www.w3.org/1999/xlink" content-type="institution" xlink:title="National Museum of Nature and Science, Tsukuba, Japan" id="ABBRID0EVXAE" xlink:type="simple">NSMT</abbrev>-Po-2490). <bold>A</bold> Acanthostyles <bold>B</bold> comaparative view of acanthostyle and isochelae <bold>C</bold> isochelae <bold>D</bold> back side view of broken isochelae. a, alae. Scale bars: 20 µm (<bold>A, B</bold>); 5 µm (<bold>C</bold>); 2 µm (<bold>D</bold>).</p></caption><graphic xmlns:xlink="http://www.w3.org/1999/xlink" xlink:href="zookeys-1076-067-g006.jpg" position="float" orientation="portrait" xlink:type="simple" id="oo_620899.jpg"><uri content-type="original_file" xlink:type="simple">https://binary.pensoft.net/fig/620899</uri></graphic></fig><p>Anchorate unguiferous isochelae (Fig. <xref ref-type="fig" rid="F6">6B–D</xref>), shaft nearly straight, with a pair of fimbriae along whole shaft; bearing 6 alae (Fig. <xref ref-type="fig" rid="F6">6B–D</xref>). Size, 17.5–21.9 (19.8) µm in total length, 2.0–2.7 (2.2) µm in shaft width, 6.7–8.0 (7.3) µm in alae length.</p></tp:treatment-sec><tp:treatment-sec sec-type="distribution" id="SECID0EXYAE"><title>Distribution.</title><p>Known only from type locality, Misaki, eastern part of Sagami Bay, Japan.</p></tp:treatment-sec><tp:treatment-sec sec-type="etymology" id="SECID0E3YAE"><title>Etymology.</title><p>Specific epithet refers to type locality: Misaki.</p></tp:treatment-sec><tp:treatment-sec sec-type="remarks" id="SECID0EBZAE"><title>Remarks.</title><p><italic><tp:taxon-name><tp:taxon-name-part taxon-name-part-type="genus" reg="Discorhabdella">Discorhabdella</tp:taxon-name-part><tp:taxon-name-part taxon-name-part-type="species" reg="misakiensis">misakiensis</tp:taxon-name-part></tp:taxon-name></italic> sp. nov. has only isochelae as microscleres. This composition of spicules can be found in one other species of the genus, <italic><tp:taxon-name><tp:taxon-name-part taxon-name-part-type="genus" reg="Discorhabdella">D.</tp:taxon-name-part><tp:taxon-name-part taxon-name-part-type="species" reg="tuberosocapitata">tuberosocapitata</tp:taxon-name-part></tp:taxon-name></italic> from Azores, Canaries and Madeira (<xref ref-type="bibr" rid="B17">Van Soest 2002</xref>, <xref ref-type="bibr" rid="B18">Van Soest et al. 2019</xref>). The two species can be clearly differentiated by the size of their spicules: all spicules are smaller in <italic><tp:taxon-name><tp:taxon-name-part taxon-name-part-type="genus" reg="Discorhabdella">D.</tp:taxon-name-part><tp:taxon-name-part taxon-name-part-type="species" reg="misakiensis">misakiensis</tp:taxon-name-part></tp:taxon-name></italic> sp. nov. (see Table <xref ref-type="table" rid="T1">1</xref>). In addition, they can be differentiated by the shape of their isochelae. Although the isochelae of <italic><tp:taxon-name><tp:taxon-name-part taxon-name-part-type="genus" reg="Discorhabdella">D.</tp:taxon-name-part><tp:taxon-name-part taxon-name-part-type="species" reg="tuberosocapitata">tuberosocapitata</tp:taxon-name-part></tp:taxon-name></italic> and <italic><tp:taxon-name><tp:taxon-name-part taxon-name-part-type="genus" reg="Discorhabdella">D.</tp:taxon-name-part><tp:taxon-name-part taxon-name-part-type="species" reg="misakiensis">misakiensis</tp:taxon-name-part></tp:taxon-name></italic> sp. nov. have similar number of alae, the alae in <italic><tp:taxon-name><tp:taxon-name-part taxon-name-part-type="genus" reg="Discorhabdella">D.</tp:taxon-name-part><tp:taxon-name-part taxon-name-part-type="species" reg="tuberosocapitata">tuberosocapitata</tp:taxon-name-part></tp:taxon-name></italic> are more widely opened. The reported number of isochelae alae in <italic><tp:taxon-name><tp:taxon-name-part taxon-name-part-type="genus" reg="Discorhabdella">D.</tp:taxon-name-part><tp:taxon-name-part taxon-name-part-type="species" reg="tuberosocapitata">tuberosocapitata</tp:taxon-name-part></tp:taxon-name></italic> is rather confusing because different authors reported different number of alae despite all of them observing the same type material: four in <xref ref-type="bibr" rid="B2">Boury-Esnault et al. (1992)</xref>, four to five in <xref ref-type="bibr" rid="B17">Van Soest (2002)</xref> and seven to eight in <xref ref-type="bibr" rid="B15">Maldonado and Uriz (1996)</xref>. This is possibly due to differences in the interpretation of the fused alae. <xref ref-type="bibr" rid="B2">Boury-Esnault et al. (1992)</xref> and <xref ref-type="bibr" rid="B17">Van Soest (2002)</xref> considered the two alae fused at the base as one, while <xref ref-type="bibr" rid="B15">Maldonado and Uriz (1996)</xref> counted them as two. The alae number of <italic><tp:taxon-name><tp:taxon-name-part taxon-name-part-type="genus" reg="Discorhabdella">D.</tp:taxon-name-part><tp:taxon-name-part taxon-name-part-type="species" reg="misakiensis">misakiensis</tp:taxon-name-part></tp:taxon-name></italic> sp. nov. is here counted as six; however, the two frontal alae seem to fuse at the base or might be regarded as one ala divided into two (Fig. <xref ref-type="fig" rid="F6">6D</xref>). Further evidence of separation of these two species is their distant geographical distribution: <italic><tp:taxon-name><tp:taxon-name-part taxon-name-part-type="genus" reg="Discorhabdella">D.</tp:taxon-name-part><tp:taxon-name-part taxon-name-part-type="species" reg="tuberosocapitata">tuberosocapitata</tp:taxon-name-part></tp:taxon-name></italic> is reported from Azores, Canaries and Madeira (<xref ref-type="bibr" rid="B17">Van Soest 2002</xref>, <xref ref-type="bibr" rid="B18">Van Soest et al. 2019</xref>) but <italic><tp:taxon-name><tp:taxon-name-part taxon-name-part-type="genus" reg="Discorhabdella">D.</tp:taxon-name-part><tp:taxon-name-part taxon-name-part-type="species" reg="misakiensis">misakiensis</tp:taxon-name-part></tp:taxon-name></italic> sp. nov. is found only from the type locality, Sagami Bay, Japan. The dichotomous central ala is also found from “eight-toothed isochelae” of <italic><tp:taxon-name><tp:taxon-name-part taxon-name-part-type="genus" reg="Discorhabdella">D.</tp:taxon-name-part><tp:taxon-name-part taxon-name-part-type="species" reg="hindei">hindei</tp:taxon-name-part></tp:taxon-name></italic> (<xref ref-type="bibr" rid="B15">Maldonado and Uriz 1996</xref>); however, <italic><tp:taxon-name><tp:taxon-name-part taxon-name-part-type="genus" reg="Discorhabdella">D.</tp:taxon-name-part><tp:taxon-name-part taxon-name-part-type="species" reg="misakiensis">misakiensis</tp:taxon-name-part></tp:taxon-name></italic> sp. nov. and <italic><tp:taxon-name><tp:taxon-name-part taxon-name-part-type="genus" reg="Discorhabdella">D.</tp:taxon-name-part><tp:taxon-name-part taxon-name-part-type="species" reg="hindei">hindei</tp:taxon-name-part></tp:taxon-name></italic> are clearly separated by the possession of sigma in the latter species. Furthermore, <italic><tp:taxon-name><tp:taxon-name-part taxon-name-part-type="genus" reg="Discorhabdella">D.</tp:taxon-name-part><tp:taxon-name-part taxon-name-part-type="species" reg="hindei">hindei</tp:taxon-name-part></tp:taxon-name></italic> has been reported only from Alboran Sea (<xref ref-type="bibr" rid="B15">Maldonado and Uriz 1996</xref>), which is very distant from type locality of <italic><tp:taxon-name><tp:taxon-name-part taxon-name-part-type="genus" reg="Discorhabdella">D.</tp:taxon-name-part><tp:taxon-name-part taxon-name-part-type="species" reg="misakiensis">misakiensis</tp:taxon-name-part></tp:taxon-name></italic> sp. nov.</p><p>The choanosomal subtylostyles of the new species are relatively small, and their length overlapped with that of the ectosomal subtylostyles. In <italic><tp:taxon-name><tp:taxon-name-part taxon-name-part-type="genus" reg="Discorhabdella">Discorhabdella</tp:taxon-name-part></tp:taxon-name></italic>, this pattern is found only in <italic><tp:taxon-name><tp:taxon-name-part taxon-name-part-type="genus" reg="Discorhabdella">D.</tp:taxon-name-part><tp:taxon-name-part taxon-name-part-type="species" reg="littoralis">littoralis</tp:taxon-name-part></tp:taxon-name></italic> (see Table <xref ref-type="table" rid="T1">1</xref>). However, <italic><tp:taxon-name><tp:taxon-name-part taxon-name-part-type="genus" reg="Discorhabdella">D.</tp:taxon-name-part><tp:taxon-name-part taxon-name-part-type="species" reg="littoralis">littoralis</tp:taxon-name-part></tp:taxon-name></italic> and <italic><tp:taxon-name><tp:taxon-name-part taxon-name-part-type="genus" reg="Discorhabdella">D.</tp:taxon-name-part><tp:taxon-name-part taxon-name-part-type="species" reg="misakiensis">misakiensis</tp:taxon-name-part></tp:taxon-name></italic> sp. nov. are clearly separated by the size of acanthostyles (26–40 µm vs 73.0–91.3 in length), the presence of isochelae (absent in <italic><tp:taxon-name><tp:taxon-name-part taxon-name-part-type="genus" reg="Discorhabdella">D.</tp:taxon-name-part><tp:taxon-name-part taxon-name-part-type="species" reg="littoralis">littoralis</tp:taxon-name-part></tp:taxon-name></italic>), and of sigmas (absent in <italic><tp:taxon-name><tp:taxon-name-part taxon-name-part-type="genus" reg="Discorhabdella">D.</tp:taxon-name-part><tp:taxon-name-part taxon-name-part-type="species" reg="misakiensis">misakiensis</tp:taxon-name-part></tp:taxon-name></italic> sp. nov.). <italic><tp:taxon-name><tp:taxon-name-part taxon-name-part-type="genus" reg="Discorhabdella">D.</tp:taxon-name-part><tp:taxon-name-part taxon-name-part-type="species" reg="littoralis">littoralis</tp:taxon-name-part></tp:taxon-name></italic> has been only reported from off the Pacific coast of Panama (<xref ref-type="bibr" rid="B14">Maldonado et al. 2001</xref>), which also exhibits distant geographical distribution from type locality of <italic><tp:taxon-name><tp:taxon-name-part taxon-name-part-type="genus" reg="Discorhabdella">D.</tp:taxon-name-part><tp:taxon-name-part taxon-name-part-type="species" reg="misakiensis">misakiensis</tp:taxon-name-part></tp:taxon-name></italic> sp. nov.</p></tp:treatment-sec><tp:treatment-sec sec-type="discussion" id="SECID0EDDAG"><title>Discussion.</title><p>The present study adds two new species to the genus <italic><tp:taxon-name><tp:taxon-name-part taxon-name-part-type="genus" reg="Discorhabdella">Discorhabdella</tp:taxon-name-part></tp:taxon-name></italic>, which now has nine species. This is the first record of the genus and family <tp:taxon-name><tp:taxon-name-part taxon-name-part-type="family">Crambeidae</tp:taxon-name-part></tp:taxon-name> from Japanese waters. Thus the discovery of these two new species from warm temperate northwest Pacific extends the geographical distribution of the genus (see Table <xref ref-type="table" rid="T1">1</xref>).</p><p><xref ref-type="bibr" rid="B23">Vacelet and Cárdenas (2018)</xref> raised doubts to the hypothetical polyaxial nature of the choanosomal styles/subtylostyles and the pseudoastrose acanthostyles that has been proposed by <xref ref-type="bibr" rid="B21">Uriz and Maldonado (1995)</xref> and <xref ref-type="bibr" rid="B15">Maldonado and Uriz (1996)</xref>. The authors proposed instead, a monaxonal origin for the spicule shaft with secondary axes for bulges. In our study, we could not precisely distinguish axes on the choanosomal subtylotyles or the acanthostyles.</p><p>Feeble microspines around the distal tips of ectosomal subtylostyles have been first reported from <italic><tp:taxon-name><tp:taxon-name-part taxon-name-part-type="genus" reg="Crambe">Crambe</tp:taxon-name-part><tp:taxon-name-part taxon-name-part-type="species" reg="tuberosa">tuberosa</tp:taxon-name-part></tp:taxon-name></italic> Maldonado &amp; Benito, 1991 and later considered as a possible common character of the genera <italic><tp:taxon-name><tp:taxon-name-part taxon-name-part-type="genus" reg="Discorhabdella">Discorhabdella</tp:taxon-name-part></tp:taxon-name></italic> and <italic><tp:taxon-name><tp:taxon-name-part taxon-name-part-type="genus" reg="Crambe">Crambe</tp:taxon-name-part></tp:taxon-name></italic>, both in the family <tp:taxon-name><tp:taxon-name-part taxon-name-part-type="family">Crambeidae</tp:taxon-name-part></tp:taxon-name> (<xref ref-type="bibr" rid="B15">Maldonado and Uriz 1996</xref>). In this study, this character was observed in <italic><tp:taxon-name><tp:taxon-name-part taxon-name-part-type="genus" reg="Discorhabdella">D.</tp:taxon-name-part><tp:taxon-name-part taxon-name-part-type="species" reg="hispida">hispida</tp:taxon-name-part></tp:taxon-name></italic> sp. nov. (e.g. Fig. <xref ref-type="fig" rid="F3">3F</xref>) but seems to be absent in <italic><tp:taxon-name><tp:taxon-name-part taxon-name-part-type="genus" reg="Discorhabdella">D.</tp:taxon-name-part><tp:taxon-name-part taxon-name-part-type="species" reg="misakiensis">misakiensis</tp:taxon-name-part></tp:taxon-name></italic> sp. nov. (Fig. <xref ref-type="fig" rid="F5">5F</xref>). This character was not mentioned in the recently described species, <italic><tp:taxon-name><tp:taxon-name-part taxon-name-part-type="genus" reg="Discorhabdella">D.</tp:taxon-name-part><tp:taxon-name-part taxon-name-part-type="species" reg="pseudaster">pseudaster</tp:taxon-name-part></tp:taxon-name></italic> and <italic><tp:taxon-name><tp:taxon-name-part taxon-name-part-type="genus" reg="Discorhabdella">D.</tp:taxon-name-part><tp:taxon-name-part taxon-name-part-type="species" reg="ruetzleri">ruetzleri</tp:taxon-name-part></tp:taxon-name></italic> (<xref ref-type="bibr" rid="B23">Vacelet and Cárdenas 2018</xref>, <xref ref-type="bibr" rid="B6">Díaz and Pomponi 2018</xref>). The actual affinity between <italic><tp:taxon-name><tp:taxon-name-part taxon-name-part-type="genus" reg="Discorhabdella">Discorhabdella</tp:taxon-name-part></tp:taxon-name></italic> and <italic><tp:taxon-name><tp:taxon-name-part taxon-name-part-type="genus" reg="Crambe">Crambe</tp:taxon-name-part></tp:taxon-name></italic> has not been revealed as yet (<xref ref-type="bibr" rid="B15">Maldonado and Uriz 1996</xref>), but the feeble microspines around the distal tips of the ectosomal subtylostyles may be a symplesiomorphy for these two genera.</p><p>The evolutionary aspect of morphological divergence among sphaeroclones, pseudoastrose acanthostyles, and typical acanthostyles has long been discussed and the question remains as to whether the amount of change between sphaeroclones and astrose acanthostyles is more important than the whole set of shared morphological features in determining the phylogenetic relationships between <italic><tp:taxon-name><tp:taxon-name-part taxon-name-part-type="genus" reg="Crambe">Crambe</tp:taxon-name-part></tp:taxon-name></italic> and <italic><tp:taxon-name><tp:taxon-name-part taxon-name-part-type="genus" reg="Discorhabdella">Discorhabdella</tp:taxon-name-part></tp:taxon-name></italic> (<xref ref-type="bibr" rid="B21">Uriz and Maldonado 1995</xref>, <xref ref-type="bibr" rid="B15">Maldonado and Uriz 1996</xref>). Our findings on the two new species add more knowledge on acanthostylose derivatives in <italic><tp:taxon-name><tp:taxon-name-part taxon-name-part-type="genus" reg="Discorhabdella">Discorhabdella</tp:taxon-name-part></tp:taxon-name></italic>. To date, long acanthostyles have been found only in <italic><tp:taxon-name><tp:taxon-name-part taxon-name-part-type="genus" reg="Discorhabdella">D.</tp:taxon-name-part><tp:taxon-name-part taxon-name-part-type="species" reg="tuberosocapitata">tuberosocapitata</tp:taxon-name-part></tp:taxon-name></italic> (with ca 130 µm in length), but in all other species of <italic><tp:taxon-name><tp:taxon-name-part taxon-name-part-type="genus" reg="Discorhabdella">Discorhabdella</tp:taxon-name-part></tp:taxon-name></italic> they are less than 60 µm (see Table <xref ref-type="table" rid="T1">1</xref>) and thus regarded as pseudoastrose acanthostyle because of the putative polyaxial nature contrasting the monoaxial nature of typical acanthostyles of other demosponge taxa (<xref ref-type="bibr" rid="B21">Uriz and Maldonado 1995</xref>, <xref ref-type="bibr" rid="B15">Maldonado and Uriz 1996</xref>). In the two new species, acanthostyles are longer than 70 µm in length, which means the alleged possession of long acanthostyles differing from typical pseudoastrose acanthostyles, is not unusual in <italic><tp:taxon-name><tp:taxon-name-part taxon-name-part-type="genus" reg="Discorhabdella">Discorhabdella</tp:taxon-name-part></tp:taxon-name></italic>. They also provide clues for solving the trait of gradual morphological divergence between sphaeroclones, pseudoastrose acanthostyles, and acanthostyles along with pseudoaster recently found from <italic><tp:taxon-name><tp:taxon-name-part taxon-name-part-type="genus" reg="Discorhabdella">D.</tp:taxon-name-part><tp:taxon-name-part taxon-name-part-type="species" reg="pseudaster">pseudaster</tp:taxon-name-part></tp:taxon-name></italic> (<xref ref-type="bibr" rid="B23">Vacelet and Cárdenas 2018</xref>). A molecular phylogenetic study is necessary to unravel the diversification of sphaeroclones, pseudoastrose acanthostyles, acanthostyles and pseudoasters as well as the affinity of <italic><tp:taxon-name><tp:taxon-name-part taxon-name-part-type="genus" reg="Discorhabdella">Discorhabdella</tp:taxon-name-part></tp:taxon-name></italic> and <italic><tp:taxon-name><tp:taxon-name-part taxon-name-part-type="genus" reg="Crambe">Crambe</tp:taxon-name-part></tp:taxon-name></italic> within the order <tp:taxon-name><tp:taxon-name-part taxon-name-part-type="order">Poecilosclerida</tp:taxon-name-part></tp:taxon-name> (<xref ref-type="bibr" rid="B15">Maldonado and Uriz 1996</xref>, <xref ref-type="bibr" rid="B23">Vacelet and Cárdenas 2018</xref>).</p></tp:treatment-sec><tp:treatment-sec><!--Section generated to contain objects referenced in tp:taxon-treatment.--><fig id="F2" position="float" orientation="portrait"><object-id xmlns:xlink="http://www.w3.org/1999/xlink" content-type="doi" xlink:type="simple">10.3897/zookeys.1076.37278.figure2</object-id><object-id xmlns:xlink="http://www.w3.org/1999/xlink" content-type="arpha" xlink:type="simple">1D5844DE-7577-50B3-9F50-72CC163C6D33</object-id><label>Figure 2.</label><caption><p><bold>A–C</bold> External view of <italic><tp:taxon-name><tp:taxon-name-part taxon-name-part-type="genus" reg="Discorhabdella">Discorhabdella</tp:taxon-name-part><tp:taxon-name-part taxon-name-part-type="species" reg="hispida">hispida</tp:taxon-name-part></tp:taxon-name></italic> sp. nov., holotype (<abbrev xmlns:xlink="http://www.w3.org/1999/xlink" content-type="institution" xlink:title="National Museum of Nature and Science, Tsukuba, Japan" id="ABBRID0E6AAE" xlink:type="simple">NSMT</abbrev>-Po-2489). <bold>A</bold> Alive <bold>B</bold> in ethanol preserved <bold>C</bold> magnified view of surface of preserved specimen. Note a number of choanosomal subtylostyles vertically protruding with their tips outward <bold>D</bold> external view of <italic><tp:taxon-name><tp:taxon-name-part taxon-name-part-type="genus" reg="Discorhabdella">Discorhabdella</tp:taxon-name-part><tp:taxon-name-part taxon-name-part-type="species" reg="misakiensis">misakiensis</tp:taxon-name-part></tp:taxon-name></italic> sp. nov., holotype (<abbrev xmlns:xlink="http://www.w3.org/1999/xlink" content-type="institution" xlink:title="National Museum of Nature and Science, Tsukuba, Japan" id="ABBRID0EXBAE" xlink:type="simple">NSMT</abbrev>-Po-2490) in ethanol preserved state. Note most part of the sponge was already used for spicule preparation. Scale bars: 5 mm (<bold>A, B</bold>); 500 µm (<bold>C</bold>); 3 mm (<bold>D</bold>).</p></caption><graphic xmlns:xlink="http://www.w3.org/1999/xlink" xlink:href="zookeys-1076-067-g002.jpg" position="float" orientation="portrait" xlink:type="simple" id="oo_620895.jpg"><uri content-type="original_file" xlink:type="simple">https://binary.pensoft.net/fig/620895</uri></graphic></fig><fig id="F1" position="float" orientation="portrait"><object-id xmlns:xlink="http://www.w3.org/1999/xlink" content-type="doi" xlink:type="simple">10.3897/zookeys.1076.37278.figure1</object-id><object-id xmlns:xlink="http://www.w3.org/1999/xlink" content-type="arpha" xlink:type="simple">D30E27C0-979D-539B-AB25-3AA69A76A771</object-id><label>Figure 1.</label><caption><p>Location of sampling site. Open star indicates Sagami Bay.</p></caption><graphic xmlns:xlink="http://www.w3.org/1999/xlink" xlink:href="zookeys-1076-067-g001.jpg" position="float" orientation="portrait" xlink:type="simple" id="oo_620894.jpg"><uri content-type="original_file" xlink:type="simple">https://binary.pensoft.net/fig/620894</uri></graphic></fig><table-wrap id="T1" position="float" orientation="portrait"><label>Table 1.</label><caption><p>Morphological comparison of spicules and geographical distribution of extant <italic><tp:taxon-name><tp:taxon-name-part taxon-name-part-type="genus" reg="Discorhabdella">Discorhabdella</tp:taxon-name-part></tp:taxon-name></italic> species. Locality is described as ecoregions and province following <xref ref-type="bibr" rid="B16">Spalding et al. (2007)</xref>. Spicule sizes are given as the range, followed by the mean in parenthesis. All spicule measurements in µm.</p></caption><table id="TID0ENJAG" rules="all"><tbody><tr><td rowspan="2" colspan="1">
                <bold>Species</bold>
              </td><td rowspan="2" colspan="1">
                <bold>Locality</bold>
              </td><td rowspan="2" colspan="1">
                <bold>Depth (m)</bold>
              </td><td rowspan="1" colspan="1">
                <bold>Ectosomal subtylostyle</bold>
              </td><td rowspan="1" colspan="1">
                <bold>Choanosomal style/subtylostyle</bold>
              </td><td rowspan="1" colspan="1">
                <bold>Pseudoastrose acanthostyle or acanthostyle</bold>
              </td><td rowspan="1" colspan="1">
                <bold>Isochelae</bold>
              </td><td rowspan="1" colspan="1">
                <bold>Sigma</bold>
              </td><td rowspan="1" colspan="1">
                <bold>spined microxea</bold>
              </td><td rowspan="1" colspan="1">
                <bold>Other microsclere</bold>
              </td><td rowspan="2" colspan="1">
                <bold>Reference</bold>
              </td></tr><tr><td rowspan="1" colspan="1">
                <bold>length × width</bold>
              </td><td rowspan="1" colspan="1">
                <bold>length × width</bold>
              </td><td rowspan="1" colspan="1">
                <bold>length × base width</bold>
              </td><td rowspan="1" colspan="1">
                <bold>length, number of alae</bold>
              </td><td rowspan="1" colspan="1">
                <bold>length × width</bold>
              </td><td rowspan="1" colspan="1">
                <bold>length × width</bold>
              </td><td rowspan="1" colspan="1">
                <bold>length</bold>
              </td></tr><tr><td rowspan="1" colspan="1">
                <italic>
                  <tp:taxon-name><tp:taxon-name-part taxon-name-part-type="genus" reg="Discorhabdella">D.</tp:taxon-name-part><tp:taxon-name-part taxon-name-part-type="species" reg="hindei">hindei</tp:taxon-name-part></tp:taxon-name>
                </italic>
                <xref ref-type="bibr" rid="B2">Boury-Esnault et al., 1992</xref>
              </td><td rowspan="1" colspan="1">Alboran Sea, Mediterranean Sea</td><td rowspan="1" colspan="1">534–604</td><td rowspan="1" colspan="1">276–445 (367) × 5.2</td><td rowspan="1" colspan="1">855–1556 (1086) × 34–52 (43)</td><td rowspan="1" colspan="1">43–57 (48) × 36–39 (38.5)</td><td rowspan="1" colspan="1">22–27 (23), 8 alae</td><td rowspan="1" colspan="1">11–16 (12) × 1–1.3 (1.3)</td><td rowspan="1" colspan="1">none</td><td rowspan="1" colspan="1">none</td><td rowspan="1" colspan="1">
                <xref ref-type="bibr" rid="B2">Boury-Esnault et al. 1992</xref>
              </td></tr><tr><td rowspan="1" colspan="1"><italic><tp:taxon-name><tp:taxon-name-part taxon-name-part-type="genus" reg="Discorhabdella">D.</tp:taxon-name-part><tp:taxon-name-part taxon-name-part-type="species" reg="incrustans">incrustans</tp:taxon-name-part></tp:taxon-name></italic> Dendy, 1924</td><td rowspan="1" colspan="1">Three King‘s North Cape, Northern New Zealand</td><td rowspan="1" colspan="1">180</td><td rowspan="1" colspan="1">357–592 (496.8) × 10–15 (12.6)</td><td rowspan="1" colspan="1">900–1700 × 28–61 (43.1)</td><td rowspan="1" colspan="1">36–53 (45.4) × 32–43 (37.2)</td><td rowspan="1" colspan="1">33–51 (44), up to 7 alae</td><td rowspan="1" colspan="1">none</td><td rowspan="1" colspan="1">26–34 (31.4)</td><td rowspan="1" colspan="1">none</td><td rowspan="1" colspan="1">
                <xref ref-type="bibr" rid="B17">Van Soest 2002</xref>
              </td></tr><tr><td rowspan="1" colspan="1">
                <italic>
                  <tp:taxon-name><tp:taxon-name-part taxon-name-part-type="genus" reg="Discorhabdella">D.</tp:taxon-name-part><tp:taxon-name-part taxon-name-part-type="species" reg="littoralis">littoralis</tp:taxon-name-part></tp:taxon-name>
                </italic>
                <xref ref-type="bibr" rid="B14">Maldonado et al., 2001</xref>
              </td><td rowspan="1" colspan="1">Nicoya, Tropical East Pacific</td><td rowspan="1" colspan="1">10–30</td><td rowspan="1" colspan="1">130–180 × 2.5–4</td><td rowspan="1" colspan="1">117–300 × 5–10</td><td rowspan="1" colspan="1">26–40 × 10–18.5</td><td rowspan="1" colspan="1">none</td><td rowspan="1" colspan="1">13–15 × 1</td><td rowspan="1" colspan="1">none</td><td rowspan="1" colspan="1">none</td><td rowspan="1" colspan="1">
                <xref ref-type="bibr" rid="B14">Maldonado et al. 2001</xref>
              </td></tr><tr><td rowspan="1" colspan="1"><italic><tp:taxon-name><tp:taxon-name-part taxon-name-part-type="genus" reg="Discorhabdella">D.</tp:taxon-name-part><tp:taxon-name-part taxon-name-part-type="species" reg="pseudaster">pseudaster</tp:taxon-name-part></tp:taxon-name></italic> Vacelet &amp; Cárdenas, 2018</td><td rowspan="1" colspan="1">Western and Northern Madagascar, Western Indian Ocean</td><td rowspan="1" colspan="1">346–349</td><td rowspan="1" colspan="1">240–370, 9–10</td><td rowspan="1" colspan="1">more than 600 × 40–56</td><td rowspan="1" colspan="1">35–45 × 35–45</td><td rowspan="1" colspan="1">12–15, 4–5 alae</td><td rowspan="1" colspan="1">none</td><td rowspan="1" colspan="1">none</td><td rowspan="1" colspan="1">pseudoaster, 12.5–18 in diameter</td><td rowspan="1" colspan="1">
                <xref ref-type="bibr" rid="B23">Vacelet and Cárdenas 2018</xref>
              </td></tr><tr><td rowspan="1" colspan="1"><italic><tp:taxon-name><tp:taxon-name-part taxon-name-part-type="genus" reg="Discorhabdella">D.</tp:taxon-name-part><tp:taxon-name-part taxon-name-part-type="species" reg="ruetzleri">ruetzleri</tp:taxon-name-part></tp:taxon-name></italic> Díaz &amp; Pomponi, 2018</td><td rowspan="1" colspan="1">Floridian, Tropical Northwestern Atlantic</td><td rowspan="1" colspan="1">60–80</td><td rowspan="1" colspan="1">260–340 (300) × 3–7.55 (4)</td><td rowspan="1" colspan="1">470–810 (598) × 5–13 (10.5)</td><td rowspan="1" colspan="1">17–40 (29.6) × 7.5–20 (15)</td><td rowspan="1" colspan="1">20–25, unknown</td><td rowspan="1" colspan="1">12–18</td><td rowspan="1" colspan="1">15–18</td><td rowspan="1" colspan="1">none</td><td rowspan="1" colspan="1">
                <xref ref-type="bibr" rid="B6">Díaz and Pomponi 2018</xref>
              </td></tr><tr><td rowspan="1" colspan="1"><italic><tp:taxon-name><tp:taxon-name-part taxon-name-part-type="genus" reg="Discorhabdella">D.</tp:taxon-name-part><tp:taxon-name-part taxon-name-part-type="species" reg="tuberosocapitata">tuberosocapitata</tp:taxon-name-part></tp:taxon-name></italic> (Topsent, 1890)</td><td rowspan="1" colspan="1">Azores Canaries Madeira, Lusitanian</td><td rowspan="1" colspan="1">550–736</td><td rowspan="1" colspan="1">330</td><td rowspan="1" colspan="1">c.a. 650 × c.a. 28</td><td rowspan="1" colspan="1">c.a. 130</td><td rowspan="1" colspan="1">25, 4–8 alae</td><td rowspan="1" colspan="1">none</td><td rowspan="1" colspan="1">none</td><td rowspan="1" colspan="1">none</td><td rowspan="1" colspan="1"><xref ref-type="bibr" rid="B2">Boury-Esnault et al. 1992</xref>, <xref ref-type="bibr" rid="B17">Van Soest 2002</xref></td></tr><tr><td rowspan="2" colspan="1">
                <italic>
                  <tp:taxon-name><tp:taxon-name-part taxon-name-part-type="genus" reg="Discorhabdella">D.</tp:taxon-name-part><tp:taxon-name-part taxon-name-part-type="species" reg="urizae">urizae</tp:taxon-name-part></tp:taxon-name>
                </italic>
                <xref ref-type="bibr" rid="B14">Maldonado et al., 2001</xref>
              </td><td rowspan="1" colspan="1">Nicoya, Tropical East Pacific</td><td rowspan="1" colspan="1">55–73</td><td rowspan="1" colspan="1">180–220 × 5–7</td><td rowspan="1" colspan="1">380–750 × 19–42</td><td rowspan="1" colspan="1">23–37 × 15–26</td><td rowspan="1" colspan="1">26–29, 5 alae</td><td rowspan="1" colspan="1">13–16 × 1</td><td rowspan="1" colspan="1">19–26 × 2–3</td><td rowspan="1" colspan="1">none</td><td rowspan="1" colspan="1">
                <xref ref-type="bibr" rid="B14">Maldonado et al. 2001</xref>
              </td></tr><tr><td rowspan="1" colspan="1">Cortezian, Warm Temperate Northeast Pacific</td><td rowspan="1" colspan="1">344</td><td rowspan="1" colspan="1">175–220 (197.5) × 2.5–7.5 (4.75)</td><td rowspan="1" colspan="1">220–610 (423.3) × 17.5–35 (25.8)</td><td rowspan="1" colspan="1">30–42.5 (36.6) × 23–37</td><td rowspan="1" colspan="1">35–42 (36.6), 3 alae</td><td rowspan="1" colspan="1">15–20 (17.1)</td><td rowspan="1" colspan="1">15–22.5 (21.6)</td><td rowspan="1" colspan="1">none</td><td rowspan="1" colspan="1">
                <xref ref-type="bibr" rid="B1">Aguilar-Camacho and Carballo 2012</xref>
              </td></tr><tr><td rowspan="1" colspan="1">
                <italic>
                  <tp:taxon-name><tp:taxon-name-part taxon-name-part-type="genus" reg="Discorhabdella">D.</tp:taxon-name-part><tp:taxon-name-part taxon-name-part-type="species" reg="hispida">hispida</tp:taxon-name-part></tp:taxon-name>
                </italic>
                <bold>sp. nov.</bold>
              </td><td rowspan="1" colspan="1">Central Kuroshio Current, Warm Temperate Northwest Pacific</td><td rowspan="1" colspan="1">113–223</td><td rowspan="1" colspan="1">292.2–392.5 (335.4) × 13.4–16.7 (15.2)</td><td rowspan="1" colspan="1">814–1500 × 42.0–56.5 (50.3)</td><td rowspan="1" colspan="1">84–127.5 (103.6) × 41.1–57.7 (48.0)</td><td rowspan="1" colspan="1">27.3–38 (31.7), 3–7 alae</td><td rowspan="1" colspan="1">none</td><td rowspan="1" colspan="1">none</td><td rowspan="1" colspan="1">sigmoid microsclere 20.7–31.2 (26.3)</td><td rowspan="1" colspan="1">this study</td></tr><tr><td rowspan="1" colspan="1">
                <italic>
                  <tp:taxon-name><tp:taxon-name-part taxon-name-part-type="genus" reg="Discorhabdella">D.</tp:taxon-name-part><tp:taxon-name-part taxon-name-part-type="species" reg="misakiensis">misakiensis</tp:taxon-name-part></tp:taxon-name>
                </italic>
                <bold>sp. nov.</bold>
              </td><td rowspan="1" colspan="1">Central Kuroshio Current, Warm Temperate Northwest Pacific</td><td rowspan="1" colspan="1">255–318</td><td rowspan="1" colspan="1">203–257 (232) × 10.6–14.1 (11.7)</td><td rowspan="1" colspan="1">252.0–336.4 (295.2) × 18.6–26.6 (22.6)</td><td rowspan="1" colspan="1">73.0–91.3 (82.0) × 27.9–42.0 (34.2)</td><td rowspan="1" colspan="1">17.5–21.9 (19.8), 6 alae</td><td rowspan="1" colspan="1">none</td><td rowspan="1" colspan="1">none</td><td rowspan="1" colspan="1">none</td><td rowspan="1" colspan="1">this study</td></tr></tbody></table></table-wrap><fig id="F3" position="float" orientation="portrait"><object-id xmlns:xlink="http://www.w3.org/1999/xlink" content-type="doi" xlink:type="simple">10.3897/zookeys.1076.37278.figure3</object-id><object-id xmlns:xlink="http://www.w3.org/1999/xlink" content-type="arpha" xlink:type="simple">E364048B-4324-5EA2-83C5-585A753700D5</object-id><label>Figure 3.</label><caption><p>
                  Spicules of <italic><tp:taxon-name><tp:taxon-name-part taxon-name-part-type="genus" reg="Discorhabdella">Discorhabdella</tp:taxon-name-part><tp:taxon-name-part taxon-name-part-type="species" reg="hispida">hispida</tp:taxon-name-part></tp:taxon-name></italic> sp. nov., holotype (<abbrev xmlns:xlink="http://www.w3.org/1999/xlink" content-type="institution" xlink:title="National Museum of Nature and Science, Tsukuba, Japan" id="ABBRID0EEEAE" xlink:type="simple">NSMT</abbrev>-Po-2489). <bold>A</bold> Choanosomal subtylostyle <bold>B</bold> magnified view of base of subtylostyle <bold>C–E</bold> ectosomal subtylostyle <bold>D</bold> tyle <bold>E</bold> tip <bold>F</bold> magnified view of tip. Note the surface is microspined. Scale bars: 300 µm (<bold>A</bold>); 50 µm (<bold>B</bold>); 10 µm (<bold>D, E</bold>); 5 µm (<bold>F</bold>).</p></caption><graphic xmlns:xlink="http://www.w3.org/1999/xlink" xlink:href="zookeys-1076-067-g003.jpg" position="float" orientation="portrait" xlink:type="simple" id="oo_620896.jpg"><uri content-type="original_file" xlink:type="simple">https://binary.pensoft.net/fig/620896</uri></graphic></fig></tp:treatment-sec><ref-list><ref id="B17"><mixed-citation xmlns:xlink="http://www.w3.org/1999/xlink" xlink:type="simple"><person-group><name name-style="western"><surname>Van Soest</surname><given-names>RWM</given-names></name></person-group> (<year>2002</year>) <article-title>Family <tp:taxon-name><tp:taxon-name-part taxon-name-part-type="family">Crambeidae</tp:taxon-name-part></tp:taxon-name> Lévi, 1963.</article-title> In: <person-group><name name-style="western"><surname>Hooper</surname><given-names>JNA</given-names></name><name name-style="western"><surname>Van Soest</surname><given-names>RWM</given-names></name></person-group> (<role>Eds</role>) <issue-title>Systema Porifera: a guide to the classification of sponges.</issue-title><source>Vol. 1. Kluwer Academic/Plenum Publishers, New York</source>, <fpage>547</fpage>–<lpage>555</lpage>. <ext-link xlink:type="simple" ext-link-type="doi" xlink:href="10.1007/978-1-4615-0747-5_58">https://doi.org/10.1007/978-1-4615-0747-5_58</ext-link></mixed-citation></ref><ref id="B18"><mixed-citation xmlns:xlink="http://www.w3.org/1999/xlink" xlink:type="simple"><person-group><name name-style="western"><surname>Van Soest</surname><given-names>RWM</given-names></name><name name-style="western"><surname>Boury-Esnault</surname><given-names>N</given-names></name><name name-style="western"><surname>Hooper</surname><given-names>JNA</given-names></name><name name-style="western"><surname>Rützler</surname><given-names>K</given-names></name><name name-style="western"><surname>de Voogd</surname><given-names>NJ</given-names></name><name name-style="western"><surname>Alvarez</surname><given-names>B</given-names></name><name name-style="western"><surname>Hajdu</surname><given-names>E</given-names></name><name name-style="western"><surname>Pisera</surname><given-names>AB</given-names></name><name name-style="western"><surname>Manconi</surname><given-names>R</given-names></name><name name-style="western"><surname>Schönberg</surname><given-names>C</given-names></name><name name-style="western"><surname>Klautau</surname><given-names>M</given-names></name><name name-style="western"><surname>Picton</surname><given-names>B</given-names></name><name name-style="western"><surname>Kelly</surname><given-names>M</given-names></name><name name-style="western"><surname>Vacelet</surname><given-names>J</given-names></name><name name-style="western"><surname>Dohrmann</surname><given-names>M</given-names></name><name name-style="western"><surname>Díaz</surname><given-names>MC</given-names></name><name name-style="western"><surname>Cárdenas</surname><given-names>P</given-names></name><name name-style="western"><surname>Carballo</surname><given-names>JL</given-names></name><name name-style="western"><surname>Ríos</surname><given-names>P</given-names></name><name name-style="western"><surname>Downey</surname><given-names>R</given-names></name></person-group> (<year>2019</year>) World <tp:taxon-name><tp:taxon-name-part taxon-name-part-type="phylum">Porifera</tp:taxon-name-part></tp:taxon-name> database. <ext-link xlink:type="simple" ext-link-type="uri" xlink:href="http://www.marinespecies.org/porifera">http://www.marinespecies.org/porifera</ext-link> [on 2019-04-29]</mixed-citation></ref><ref id="B16"><mixed-citation xmlns:xlink="http://www.w3.org/1999/xlink" xlink:type="simple"><person-group><name name-style="western"><surname>Spalding</surname><given-names>MD</given-names></name><name name-style="western"><surname>Fox</surname><given-names>HE</given-names></name><name name-style="western"><surname>Allen</surname><given-names>GR</given-names></name><name name-style="western"><surname>Davidson</surname><given-names>N</given-names></name><name name-style="western"><surname>Ferdaña</surname><given-names>ZA</given-names></name><name name-style="western"><surname>Finlayson</surname><given-names>M</given-names></name><name name-style="western"><surname>Halpern</surname><given-names>BS</given-names></name><name name-style="western"><surname>Jorge</surname><given-names>MA</given-names></name><name name-style="western"><surname>Lombana</surname><given-names>A</given-names></name><name name-style="western"><surname>Lourie</surname><given-names>SA</given-names></name><name name-style="western"><surname>Martin</surname><given-names>KD</given-names></name><name name-style="western"><surname>McManus</surname><given-names>E</given-names></name><name name-style="western"><surname>Molnar</surname><given-names>J</given-names></name><name name-style="western"><surname>Recchia</surname><given-names>CA</given-names></name><name name-style="western"><surname>Robertson</surname><given-names>J.</given-names></name></person-group> (<year>2007</year>) <article-title>Marine ecoregions of the world: a bioregionalization of coastal and shelf areas.</article-title><source>BioScience</source><volume>57</volume>: <fpage>573</fpage>–<lpage>583</lpage>. <ext-link xlink:type="simple" ext-link-type="doi" xlink:href="10.1641/B570707">https://doi.org/10.1641/B570707</ext-link></mixed-citation></ref><ref id="B2"><mixed-citation xmlns:xlink="http://www.w3.org/1999/xlink" xlink:type="simple"><person-group><name name-style="western"><surname>Boury-Esnault</surname><given-names>N</given-names></name><name name-style="western"><surname>Pansini</surname><given-names>M</given-names></name><name name-style="western"><surname>Uriz</surname><given-names>MJ</given-names></name></person-group> (<year>1992</year>) A new <italic><tp:taxon-name><tp:taxon-name-part taxon-name-part-type="genus">Discorhabdella</tp:taxon-name-part></tp:taxon-name></italic> (<tp:taxon-name><tp:taxon-name-part taxon-name-part-type="phylum">Porifera</tp:taxon-name-part></tp:taxon-name>, <tp:taxon-name><tp:taxon-name-part taxon-name-part-type="class">Demospongiae</tp:taxon-name-part></tp:taxon-name>), a new Tethyan relict of pre-Messinian biota? Journal of Natural History 26: 1–7. <ext-link xlink:type="simple" ext-link-type="doi" xlink:href="10.1080/00222939200770011">https://doi.org/10.1080/00222939200770011</ext-link></mixed-citation></ref><ref id="B14"><mixed-citation xmlns:xlink="http://www.w3.org/1999/xlink" xlink:type="simple"><person-group><name name-style="western"><surname>Maldonado</surname><given-names>M</given-names></name><name name-style="western"><surname>Carmona</surname><given-names>MC</given-names></name><name name-style="western"><surname>Van Soest</surname><given-names>RWM</given-names></name><name name-style="western"><surname>Pomponi</surname><given-names>SA</given-names></name></person-group> (<year>2001</year>) <article-title>First record of the sponge genera <italic><tp:taxon-name><tp:taxon-name-part taxon-name-part-type="genus">Crambe</tp:taxon-name-part></tp:taxon-name></italic> and <italic><tp:taxon-name><tp:taxon-name-part taxon-name-part-type="genus">Discorhabdella</tp:taxon-name-part></tp:taxon-name></italic> for the eastern Pacific, with description of three new species.</article-title><source>Journal of Natural History</source><volume>35</volume>: <fpage>1261</fpage>–<lpage>1276</lpage>. <ext-link xlink:type="simple" ext-link-type="doi" xlink:href="10.1080/002229301750384293">https://doi.org/10.1080/002229301750384293</ext-link></mixed-citation></ref><ref id="B23"><mixed-citation xmlns:xlink="http://www.w3.org/1999/xlink" xlink:type="simple"><person-group><name name-style="western"><surname>Vacelet</surname><given-names>J</given-names></name><name name-style="western"><surname>Cárdenas</surname><given-names>P</given-names></name></person-group> (<year>2018</year>) <article-title>When is an aster not an aster? A new deep-sea <italic><tp:taxon-name><tp:taxon-name-part taxon-name-part-type="genus">Discorhabdella</tp:taxon-name-part></tp:taxon-name></italic> (<tp:taxon-name><tp:taxon-name-part taxon-name-part-type="class">Demospongiae</tp:taxon-name-part></tp:taxon-name>, <tp:taxon-name><tp:taxon-name-part taxon-name-part-type="order">Poecilosclerida</tp:taxon-name-part></tp:taxon-name>) with asters, from the Mozambique Channel.</article-title><source>Zootaxa</source><volume>4461</volume>: <fpage>197</fpage>–<lpage>204</lpage>. <ext-link xlink:type="simple" ext-link-type="doi" xlink:href="10.11646/zootaxa.4466.1.15">https://doi.org/10.11646/zootaxa.4466.1.15</ext-link></mixed-citation></ref><ref id="B6"><mixed-citation xmlns:xlink="http://www.w3.org/1999/xlink" xlink:type="simple"><person-group><name name-style="western"><surname>Díaz</surname><given-names>MC</given-names></name><name name-style="western"><surname>Pomponi</surname><given-names>SA</given-names></name></person-group> (<year>2018</year>) <article-title>New <tp:taxon-name><tp:taxon-name-part taxon-name-part-type="order">Poecilosclerida</tp:taxon-name-part></tp:taxon-name> from mesophotic coral reefs and the deep-sea escarpment in the Pulley Ridge region, eastern Gulf of Mexico: <italic><tp:taxon-name><tp:taxon-name-part taxon-name-part-type="genus">Discorhabdella</tp:taxon-name-part><tp:taxon-name-part taxon-name-part-type="species">ruetzleri</tp:taxon-name-part></tp:taxon-name></italic> n.sp. (<tp:taxon-name><tp:taxon-name-part taxon-name-part-type="family">Crambeidae</tp:taxon-name-part></tp:taxon-name>) and <tp:taxon-name><tp:taxon-name-part taxon-name-part-type="genus">Hymedesmia</tp:taxon-name-part> (<tp:taxon-name-part taxon-name-part-type="subgenus">Hymedesmia</tp:taxon-name-part>) <tp:taxon-name-part taxon-name-part-type="species">vaceleti</tp:taxon-name-part></tp:taxon-name> n.sp. (<tp:taxon-name><tp:taxon-name-part taxon-name-part-type="family">Hymedesmiidae</tp:taxon-name-part></tp:taxon-name>).</article-title><source>Zootaxa</source><volume>4461</volume>: <fpage>229</fpage>–<lpage>237</lpage>. <ext-link xlink:type="simple" ext-link-type="doi" xlink:href="10.11646/zootaxa.4466.1.17">https://doi.org/10.11646/zootaxa.4466.1.17</ext-link></mixed-citation></ref><ref id="B1"><mixed-citation xmlns:xlink="http://www.w3.org/1999/xlink" xlink:type="simple"><person-group><name name-style="western"><surname>Aguilar-Camacho</surname><given-names>JM</given-names></name><name name-style="western"><surname>Carballo</surname><given-names>JL</given-names></name></person-group> (<year>2012</year>) <article-title>New and little-known poecilosclerid sponges from the Mexican Pacific Ocean.</article-title><source>Zoological Studies</source><volume>51</volume>: <fpage>1139</fpage>–<lpage>1153</lpage>.</mixed-citation></ref><ref id="B15"><mixed-citation xmlns:xlink="http://www.w3.org/1999/xlink" xlink:type="simple"><person-group><name name-style="western"><surname>Maldonado</surname><given-names>M</given-names></name><name name-style="western"><surname>Uriz</surname><given-names>MJ</given-names></name></person-group> (<year>1996</year>) <article-title>Skeletal morphology of two controversial poecilosclerid genera (<tp:taxon-name><tp:taxon-name-part taxon-name-part-type="phylum">Porifera</tp:taxon-name-part></tp:taxon-name>, <tp:taxon-name><tp:taxon-name-part taxon-name-part-type="class">Demospongiae</tp:taxon-name-part></tp:taxon-name>): <italic><tp:taxon-name><tp:taxon-name-part taxon-name-part-type="genus">Discorhabdella</tp:taxon-name-part></tp:taxon-name></italic> and <italic><tp:taxon-name><tp:taxon-name-part taxon-name-part-type="genus">Crambe</tp:taxon-name-part></tp:taxon-name></italic>.</article-title><source>Helgoländer Meeresuntersuchungen</source><volume>50</volume>: <fpage>369</fpage>–<lpage>390</lpage>. <ext-link xlink:type="simple" ext-link-type="doi" xlink:href="10.1007/BF02367110">https://doi.org/10.1007/BF02367110</ext-link></mixed-citation></ref><ref id="B21"><mixed-citation xmlns:xlink="http://www.w3.org/1999/xlink" xlink:type="simple"><person-group><name name-style="western"><surname>Uriz</surname><given-names>MJ</given-names></name><name name-style="western"><surname>Maldonado</surname><given-names>M</given-names></name></person-group> (<year>1995</year>) <article-title>A reconsideration of the relationship between polyaxonid and monaxonid spicules in <tp:taxon-name><tp:taxon-name-part taxon-name-part-type="class">Demospongiae</tp:taxon-name-part></tp:taxon-name>: new data from the genera <italic><tp:taxon-name><tp:taxon-name-part taxon-name-part-type="genus">Crambe</tp:taxon-name-part></tp:taxon-name></italic> and <italic><tp:taxon-name><tp:taxon-name-part taxon-name-part-type="genus">Discorhabdella</tp:taxon-name-part></tp:taxon-name></italic>.</article-title><source>Biological Journal of the Linnean Society</source><volume>55</volume>: <fpage>1</fpage>–<lpage>15</lpage>. <ext-link xlink:type="simple" ext-link-type="doi" xlink:href="10.1016/0024-4066(95)90025-X">https://doi.org/10.1016/0024-4066(95)90025-X</ext-link></mixed-citation></ref></ref-list></tp:taxon-treatment>
